# Supplementary material for: Conjoint Analysis of Genome-Wide lncRNA and mRNA Expression during the Salicylic Acid Response in Populus × euramericana
Source: Plants (Basel). 2023 Mar 20;12(6):1377. doi: 10.3390/plants12061377 (PMC10058947; doi:10.3390/plants12061377)
Supplement: Supplementary file 1 [file plants-12-01377-s001.zip]

Archive with 1 entries (1 files):
- supplementary_tables_S1_S7.xlsx
