# Supplementary material for: Conjoint Analysis of Genome-Wide lncRNA and mRNA Expression during the Salicylic Acid Response in Populus × euramericana
Source: Plants (Basel). 2023 Mar 20;12(6):1377. doi: 10.3390/plants12061377 (PMC10058947; doi:10.3390/plants12061377)
Supplement: Supplementary file 1 [file plants-12-01377-s001.zip › supplementary_tables_S1_S7.xlsx]

## Sheet: Table S1
Table S1 Summary of Populus × euramericana gene data
id	CK-2_count	CK-3_count	CK-1_count	T6H-1_count	T6H-2_count	T6H-3_count	CK-2_fpkm	CK-3_fpkm	CK-1_fpkm	T6H-1_fpkm	T6H-2_fpkm	T6H-3_fpkm	CK_mean	SA_mean	log2(fc)	PValue	FDR	Symbol	Description	KEGG_A_class	KEGG_B_class	Pathway	K_ID	GO Component	GO Function	GO Process
ncbi_7458129	4721	6798	4185	26101	20691	22906	90.15	94.73	85.11	509.95	428.78	474.3	89.9967	471.01	2.38781	4.97307e-63	1.40788e-58	LOC7458129	ribulose bisphosphate carboxylase/oxygenase activase, chloroplastic, transcript variant X1	-	-	-	-	-	-	-
ncbi_7478808	1034	1627	1016	7186	4846	6133	12	13.65	12.46	83.77	59.9	76.09	12.7033	73.2533	2.52769	2.05365e-47	2.90694e-43	LOC7478808	protein LHY, transcript variant X1	Organismal Systems	Environmental adaptation	ko04712//Circadian rhythm - plant	K12133	-	GO:0005488//binding	-
ncbi_7490162	16	29	21	343	283	267	0.23	0.3	0.32	5.01	4.38	4.14	0.283333	4.51	3.99256	8.14052e-44	7.68194e-40	LOC7490162	ABC transporter G family member 5	Environmental Information Processing	Membrane transport	ko02010//ABC transporters	K05681	-	-	-
ncbi_7478540	854	1118	1222	122	92	120	11.04	10.56	16.82	1.62	1.3	1.69	12.8067	1.53667	-3.05902	6.19336e-39	4.38335e-35	LOC7478540	uncharacterized LOC7478540	-	-	-	-	-	-	-
ncbi_7497858	181	282	186	1195	818	1142	3.88	4.41	4.24	26.24	19.03	26.58	4.17667	23.95	2.5196	1.12284e-35	6.35753e-32	LOC7497858	glutaredoxin domain-containing cysteine-rich protein 1	-	-	-	-	-	-	GO:0044699//single-organism process
ncbi_7485192	417	711	368	2175	1704	1798	5.86	7.3	5.5	31.34	26.01	27.46	6.22	28.27	2.18429	1.24406e-34	5.86988e-31	LOC7485192	protein REVEILLE 7	-	-	-	-	-	-	-
ncbi_7494524	124	248	144	782	970	633	1.91	2.87	2.49	12.86	16.92	10.93	2.42333	13.57	2.48536	4.98861e-30	2.01754e-26	LOC7494524	protein REVEILLE 1, transcript variant X1	-	-	-	-	-	-	-
ncbi_7496802	963	1172	977	228	233	274	23.67	21.03	25.54	5.75	6.21	7.33	23.4133	6.43	-1.86444	1.06134e-28	3.75583e-25	LOC7496802	zinc finger protein CONSTANS-LIKE 16	-	-	-	-	-	-	-
ncbi_7492296	214	379	268	724	768	820	3.53	4.56	4.71	12.25	13.76	14.7	4.26667	13.57	1.66924	1.17126e-27	3.68427e-24	LOC7492296	cytokinin dehydrogenase 7	Metabolism	Metabolism of terpenoids and polyketides	ko00908//Zeatin biosynthesis	K00279	-	GO:0000166//nucleotide binding;GO:0016616//oxidoreductase activity, acting on the CH-OH group of donors, NAD or NADP as acceptor;GO:0016645//oxidoreductase activity, acting on the CH-NH group of donors	GO:0006725//cellular aromatic compound metabolic process;GO:0044710//single-organism metabolic process
ncbi_7467599	224	384	192	770	937	944	4.56	5.69	4.15	16.05	20.67	20.84	4.8	19.1867	1.999	2.80531e-26	7.94183e-23	LOC7467599	protein REVEILLE 8, transcript variant X2	-	-	-	-	-	-	-
ncbi_7455901	135	183	153	444	499	493	2.14	2.12	2.58	7.22	8.6	8.5	2.28	8.10667	1.83007	4.0031e-26	1.00273e-22	LOC7455901	CBL-interacting serine/threonine-protein kinase 20	-	-	-	-	GO:0044444//cytoplasmic part	GO:0004672//protein kinase activity;GO:0032550//purine ribonucleoside binding	GO:0001101//response to acid chemical;GO:0006464//cellular protein modification process;GO:0006796//phosphate-containing compound metabolic process;GO:0050794//regulation of cellular process
ncbi_7485182	1801	2538	1646	510	659	612	22.75	23.43	22.12	6.6	9.05	8.39	22.7667	8.01333	-1.50645	4.25037e-26	1.00273e-22	LOC7485182	two-component response regulator-like APRR5, transcript variant X1	Organismal Systems	Environmental adaptation	ko04712//Circadian rhythm - plant	K12130	-	-	-
ncbi_18107913	923	1231	927	272	339	284	17.57	17.16	18.98	5.34	7	5.94	17.9033	6.09333	-1.55492	5.64669e-26	1.22968e-22	LOC18107913	uncharacterized LOC18107913, transcript variant X1	-	-	-	-	-	-	-
ncbi_7469878	324	390	436	50	54	40	7.65	6.73	10.96	1.21	1.39	1.03	8.44667	1.21	-2.80338	3.05584e-24	6.17935e-21	LOC7469878	protein NDH-DEPENDENT CYCLIC ELECTRON FLOW 5	-	-	-	-	-	GO:0005488//binding	GO:0044238//primary metabolic process
ncbi_7486811	713	1393	690	3800	2631	3976	7.88	11.21	8.1	43.68	31.81	48.61	9.06333	41.3667	2.19036	1.1076e-23	2.09042e-20	LOC7486811	protein LHY, transcript variant X1	Organismal Systems	Environmental adaptation	ko04712//Circadian rhythm - plant	K12133	-	GO:0005488//binding	-
ncbi_7475634	8628	11786	8291	17359	20170	16667	261.61	260.96	267.61	539.75	664.27	549.31	263.393	584.443	1.14984	3.18926e-23	5.643e-20	LOC7475634	uncharacterized LOC7475634	-	-	-	-	-	-	-
ncbi_7459749	433	625	501	144	139	118	5.63	6.01	7.09	2.02	2.04	1.61	6.24333	1.89	-1.72393	1.32656e-22	2.20911e-19	LOC7459749	adagio protein 3, transcript variant X1	Organismal Systems	Environmental adaptation	ko04712//Circadian rhythm - plant	K12116	-	-	-
ncbi_18101447	648	1099	589	1699	1792	1648	10.18	12.61	9.85	27.38	30.59	28.15	10.88	28.7067	1.39971	2.33489e-22	3.67226e-19	LOC18101447	cyclic dof factor 2	-	-	-	-	-	-	-
ncbi_7480606	1581	2029	1195	451	458	451	53.43	50.08	42.99	15.63	16.81	16.57	48.8333	16.3367	-1.57975	2.77e-22	4.1273e-19	LOC7480606	cold-regulated 413 plasma membrane protein 1	-	-	-	-	-	-	-
ncbi_7455803	545	1042	457	2432	1919	2703	9.68	13.51	8.64	44.28	37	52.15	10.61	44.4767	2.06762	5.04204e-21	7.13701e-18	LOC7455803	protein LNK3	-	-	-	-	-	-	-
ncbi_7480165	118	213	104	520	441	453	2.82	3.73	2.66	12.8	11.49	11.81	3.07	12.0333	1.97073	6.56485e-21	8.85004e-18	LOC7480165	B-box zinc finger protein 18	-	-	-	-	-	GO:0046914//transition metal ion binding	-
ncbi_7479144	122	241	114	980	557	700	1.66	2.39	1.65	13.63	8.21	10.32	1.9	10.72	2.49623	3.11981e-20	4.01462e-17	LOC7479144	ABC transporter G family member 5	Environmental Information Processing	Membrane transport	ko02010//ABC transporters	K05681	-	-	-
ncbi_18100491	2824	5536	3724	7583	8047	7814	36.97	52.93	51.9	101.81	114.43	111.2	47.2667	109.147	1.20737	1.22908e-19	1.51284e-16	LOC18100491	NADPH--cytochrome P450 reductase 2	-	-	-	-	GO:0031090//organelle membrane;GO:0043231//intracellular membrane-bounded organelle	GO:0003824//catalytic activity;GO:0032553//ribonucleotide binding;GO:0046914//transition metal ion binding	GO:0044710//single-organism metabolic process
ncbi_7467364	487	991	490	1603	1597	1469	6.59	10	7.17	22.44	23.17	21.24	7.92	22.2833	1.49239	1.20813e-18	1.4251e-15	LOC7467364	protein DETOXIFICATION 42, transcript variant X1	-	-	-	-	-	-	-
ncbi_7457566	50	128	111	1109	427	1143	0.86	1.6	2.03	19.5	7.95	21.3	1.49667	16.25	3.44061	3.03177e-18	3.43318e-15	LOC7457566	uncharacterized LOC7457566	-	-	-	-	-	-	-
ncbi_7458528	482	691	514	1107	1096	955	14.33	15	16.26	33.74	35.38	30.85	15.1967	33.3233	1.13278	3.84038e-18	4.18159e-15	LOC7458528	uncharacterized LOC7458528	-	-	-	-	-	-	-
ncbi_18094395	207	410	241	1273	726	1099	3.9	5.64	4.83	24.59	14.85	22.5	4.79	20.6467	2.10781	1.29596e-17	1.35884e-14	LOC18094395	geraniol 8-hydroxylase	-	-	-	-	-	GO:0016709//oxidoreductase activity, acting on paired donors, with incorporation or reduction of molecular oxygen, NAD(P)H as one donor, and incorporation of one atom of oxygen;GO:0046906//tetrapyrrole binding;GO:0046914//transition metal ion binding	GO:0044710//single-organism metabolic process
ncbi_18097801	2536	3785	2542	1399	1242	1215	22.9	24.96	24.43	12.95	12.18	11.93	24.0967	12.3533	-0.963933	1.34558e-17	1.36048e-14	LOC18097801	presequence protease 1, chloroplastic/mitochondrial	-	-	-	-	-	-	-
ncbi_7466459	5867	8692	6648	3239	3391	3538	109.45	118.41	132.02	61.96	68.71	71.74	119.96	67.47	-0.830235	1.64735e-17	1.60815e-14	LOC7466459	protein disulfide-isomerase	Genetic Information Processing	Folding, sorting and degradation	ko04141//Protein processing in endoplasmic reticulum	K09580	GO:0043231//intracellular membrane-bounded organelle	GO:0016740//transferase activity	GO:0019725//cellular homeostasis;GO:0044267//cellular protein metabolic process
ncbi_7454472	833	1422	985	1727	1801	1795	10.71	13.29	13.37	22.69	24.95	24.93	12.4567	24.19	0.957493	1.95589e-17	1.8457e-14	LOC7454472	calcium-dependent protein kinase 26, transcript variant X2	-	-	-	-	-	GO:0004674//protein serine/threonine kinase activity;GO:0032550//purine ribonucleoside binding	GO:0006464//cellular protein modification process;GO:0006796//phosphate-containing compound metabolic process
ncbi_7462803	112	260	110	583	490	582	1.97	3.36	2.07	10.53	9.39	11.16	2.46667	10.36	2.07039	2.58336e-17	2.35919e-14	LOC7462803	protein LNK3, transcript variant X1	-	-	-	-	-	-	-
ncbi_7481498	976	1299	1696	295	257	276	9.89	9.61	18.29	3.06	2.82	3.04	12.5967	2.97333	-2.08289	1.80727e-16	1.59887e-13	LOC7481498	alpha-glucan phosphorylase, H isozyme, transcript variant X1	Metabolism;Metabolism;Metabolism	Global and overview maps;Global and overview maps;Carbohydrate metabolism	ko01100//Metabolic pathways;ko01110//Biosynthesis of secondary metabolites;ko00500//Starch and sucrose metabolism	K00688;K00688;K00688	-	GO:0004645//phosphorylase activity;GO:0043168//anion binding	GO:0044238//primary metabolic process
ncbi_18111035	219	463	298	1859	864	1548	3.71	5.74	5.39	32.25	15.89	28.51	4.94667	25.55	2.36879	2.14238e-16	1.8379e-13	LOC18111035	probable protein phosphatase 2C 40, transcript variant X1	-	-	-	-	-	-	-
ncbi_18095578	1314	1852	1059	3213	2658	2941	15.05	15.31	13.01	37.74	32.97	36.47	14.4567	35.7267	1.30527	2.35219e-16	1.95854e-13	LOC18095578	protein SPA1-RELATED 3, transcript variant X2	-	-	-	-	-	GO:0016628//oxidoreductase activity, acting on the CH-CH group of donors, NAD or NADP as acceptor;GO:0016740//transferase activity;GO:0032550//purine ribonucleoside binding	GO:0006464//cellular protein modification process;GO:0044710//single-organism metabolic process
ncbi_18107914	2841	3809	2716	1448	1538	1430	31.06	30.41	31.61	16.24	18.26	16.99	31.0267	17.1633	-0.854179	3.52585e-16	2.85191e-13	LOC18107914	ABC transporter G family member 11	-	-	-	-	-	-	-
ncbi_18094396	27	58	30	286	154	310	0.5	0.78	0.59	5.42	3.09	6.23	0.623333	4.91333	2.97863	3.79498e-16	2.98433e-13	LOC18094396	flavonoid 3'-monooxygenase	-	-	-	-	-	GO:0016709//oxidoreductase activity, acting on paired donors, with incorporation or reduction of molecular oxygen, NAD(P)H as one donor, and incorporation of one atom of oxygen;GO:0046906//tetrapyrrole binding;GO:0046914//transition metal ion binding	GO:0044710//single-organism metabolic process
ncbi_7488408	148	161	293	4	0	0	2.28	1.81	4.8	0.06	0	0	2.96333	0.02	-7.21108	4.4811e-16	3.42865e-13	LOC7488408	phosphomannomutase/phosphoglucomutase	-	-	-	-	-	GO:0016866//intramolecular transferase activity	GO:0044238//primary metabolic process
ncbi_18104631	6889	8921	5309	2565	2852	2577	81.86	77.4	67.15	31.26	36.8	33.28	75.47	33.78	-1.15973	8.06832e-16	6.0109e-13	LOC18104631	two pore calcium channel protein 1, transcript variant X1	-	-	-	-	GO:0031090//organelle membrane;GO:0031224//intrinsic component of membrane;GO:0043231//intracellular membrane-bounded organelle	GO:0005262//calcium channel activity;GO:0046872//metal ion binding	GO:0006816//calcium ion transport;GO:0006970//response to osmotic stress;GO:0006996//organelle organization;GO:0009555//pollen development;GO:0019932//second-messenger-mediated signaling;GO:0034220//ion transmembrane transport;GO:0042304//regulation of fatty acid biosynthetic process;GO:0052386//cell wall thickening
ncbi_7459893	377	650	277	71	44	79	9.63	12.11	7.52	1.86	1.21	2.19	9.75333	1.75333	-2.4758	9.49488e-16	6.89231e-13	LOC7459893	SPX domain-containing protein 1	-	-	-	-	-	-	-
ncbi_7481500	471	501	575	128	117	111	15.27	11.87	19.82	4.25	4.1	3.91	15.6533	4.08667	-1.93747	1.1867e-15	8.39887e-13	LOC7481500	uncharacterized LOC7481500	-	-	-	-	-	-	-
ncbi_7468729	185	285	143	723	497	740	6.87	7.71	5.63	27.52	20.03	29.85	6.73667	25.8	1.93726	1.45158e-15	1.0023e-12	LOC7468729	uncharacterized LOC7468729	-	-	-	-	-	-	-
ncbi_7473564	543	789	419	1847	1245	1700	17.99	19.06	14.68	63.42	44.71	61.33	17.2433	56.4867	1.71187	1.68017e-15	1.13251e-12	LOC7473564	haloacid dehalogenase-like hydrolase domain-containing protein 3, transcript variant X2	-	-	-	-	-	-	-
ncbi_7482576	252	392	204	849	621	774	4.18	4.74	3.6	14.42	11.18	13.94	4.17333	13.18	1.65908	1.81918e-15	1.1977e-12	LOC7482576	CBL-interacting serine/threonine-protein kinase 14	-	-	-	-	-	-	-
ncbi_7468520	269	507	239	1326	801	1093	3.76	5.16	3.55	18.96	12.13	16.57	4.15667	15.8867	1.93432	3.33885e-15	2.14825e-12	LOC7468520	protein NRT1/ PTR FAMILY 6.4	-	-	-	-	-	-	GO:0051234//establishment of localization
ncbi_18102033	688	1094	820	2220	1559	1939	8.82	10.24	11.19	29.19	21.71	27.03	10.0833	25.9767	1.36524	3.7617e-15	2.36653e-12	LOC18102033	dicarboxylate transporter 1, chloroplastic	-	-	-	-	-	-	GO:0030001//metal ion transport;GO:0044763//single-organism cellular process
ncbi_7475709	136	207	133	459	341	467	2.5	2.78	2.6	8.65	6.81	9.33	2.62667	8.26333	1.65349	1.04637e-14	6.30273e-12	LOC7475709	F-box only protein 6	-	-	-	-	-	GO:0003824//catalytic activity	-
ncbi_7473290	775	1121	856	400	337	329	7.82	8.26	9.22	4.18	3.69	3.65	8.43333	3.84	-1.135	1.13266e-14	6.68033e-12	LOC7473290	probable linoleate 9S-lipoxygenase 5, transcript variant X1	Metabolism	Lipid metabolism	ko00591//Linoleic acid metabolism	K15718	-	-	-
ncbi_7493565	152	247	110	664	438	594	4.75	5.64	3.68	21.35	14.9	20.24	4.69	18.83	2.00537	1.15968e-14	6.70012e-12	LOC7493565	nudix hydrolase 18, mitochondrial	-	-	-	-	-	GO:0003824//catalytic activity	-
ncbi_18101574	17	49	17	392	148	225	0.68	1.4	0.69	15.76	6.28	9.58	0.923333	10.54	3.51288	1.5781e-14	8.9352e-12	LOC18101574	early light-induced protein 1, chloroplastic, transcript variant X1	-	-	-	-	-	-	-
ncbi_7474234	1086	1865	1275	2449	2158	2470	12.43	15.59	15.53	28.74	26.83	30.73	14.5167	28.7667	0.986688	1.88437e-14	1.04601e-11	LOC7474234	potassium transporter 6	-	-	-	-	GO:0031224//intrinsic component of membrane	GO:0046873//metal ion transmembrane transporter activity	GO:0030001//metal ion transport;GO:0034220//ion transmembrane transport
ncbi_7459782	1017	1618	1133	3983	2360	3181	16.5	19.17	19.57	66.27	41.6	56.1	18.4133	54.6567	1.56965	1.9278e-14	1.04954e-11	LOC7459782	mitogen-activated protein kinase 17, transcript variant X1	Environmental Information Processing	Signal transduction	ko04016//MAPK signaling pathway - plant	K20538	-	GO:0004702//receptor signaling protein serine/threonine kinase activity;GO:0032550//purine ribonucleoside binding	GO:0006468//protein phosphorylation
ncbi_7491354	1317	2295	1235	4044	2921	3387	44.42	56.52	44.34	139.87	107.01	124.17	48.4267	123.683	1.35278	3.01629e-14	1.58132e-11	LOC7491354	heme-binding protein 2	-	-	-	-	-	-	-
ncbi_7474434	1517	2347	1569	903	884	906	24.02	26.98	26.27	14.62	15.33	15.71	25.7567	15.22	-0.758978	3.53646e-14	1.82031e-11	LOC7474434	phosphoinositide phospholipase C 2, transcript variant X2	Metabolism;Metabolism;Environmental Information Processing	Global and overview maps;Carbohydrate metabolism;Signal transduction	ko01100//Metabolic pathways;ko00562//Inositol phosphate metabolism;ko04070//Phosphatidylinositol signaling system	K05857;K05857;K05857	-	GO:0042578//phosphoric ester hydrolase activity;GO:0060089//molecular transducer activity	GO:0006629//lipid metabolic process;GO:0007165//signal transduction
ncbi_7493268	7757	11106	7929	12211	13067	11653	233.5	243.69	253.25	376.87	426.77	380.67	243.48	394.77	0.697209	4.82273e-14	2.43806e-11	LOC7493268	zinc finger A20 and AN1 domain-containing stress-associated protein 8, transcript variant X1	-	-	-	-	-	GO:0046914//transition metal ion binding	GO:0000280//nuclear division;GO:0009648//photoperiodism
ncbi_7485926	424	641	414	132	167	179	10.56	11.66	10.97	3.37	4.52	4.85	11.0633	4.24667	-1.38138	7.72215e-14	3.83533e-11	LOC7485926	protein STRICTOSIDINE SYNTHASE-LIKE 10	-	-	-	-	-	-	-
ncbi_7474921	102	217	156	414	371	422	1.76	2.73	2.86	7.33	7	7.93	2.45	7.42	1.59864	7.89167e-14	3.85195e-11	LOC7474921	magnesium transporter MRS2-11, chloroplastic, transcript variant X1	-	-	-	-	-	-	-
ncbi_7493404	3089	4159	3065	6341	5326	5419	54.02	53.12	57.05	113.72	101.15	103.01	54.73	105.96	0.953116	9.29023e-14	4.45774e-11	LOC7493404	NADP-dependent glyceraldehyde-3-phosphate dehydrogenase, transcript variant X2	Metabolism;Metabolism;Metabolism;Metabolism	Global and overview maps;Global and overview maps;Carbohydrate metabolism;Carbohydrate metabolism	ko01100//Metabolic pathways;ko01200//Carbon metabolism;ko00010//Glycolysis / Gluconeogenesis;ko00030//Pentose phosphate pathway	K00131;K00131;K00131;K00131	-	-	-
ncbi_7462477	2877	2937	3680	909	961	682	55.95	41.71	76.18	18.13	20.3	14.42	57.9467	17.6167	-1.71778	1.27004e-13	5.99246e-11	LOC7462477	beta-glucosidase 44	Metabolism;Metabolism;Metabolism;Metabolism;Metabolism	Global and overview maps;Global and overview maps;Biosynthesis of other secondary metabolites;Carbohydrate metabolism;Metabolism of other amino acids	ko01100//Metabolic pathways;ko01110//Biosynthesis of secondary metabolites;ko00940//Phenylpropanoid biosynthesis;ko00500//Starch and sucrose metabolism;ko00460//Cyanoamino acid metabolism	K05350;K05350;K05350;K05350;K05350	-	-	-
ncbi_7464583	294	566	307	746	763	736	4.8	6.75	5.34	12.5	13.54	13.07	5.63	13.0367	1.21137	1.31747e-13	6.11434e-11	LOC7464583	cyclic dof factor 3	-	-	-	-	-	-	-
ncbi_18105600	2120	3514	2026	4649	4110	3979	44.1	53.39	44.88	99.18	92.88	89.99	47.4567	94.0167	0.986306	1.5818e-13	7.22268e-11	LOC18105600	UV-B-induced protein At3g17800, chloroplastic	-	-	-	-	-	-	-
ncbi_7458019	269	457	203	834	753	681	4.34	5.4	3.49	13.76	13.35	11.88	4.41	12.9967	1.55929	2.39721e-13	1.07722e-10	LOC7458019	calmodulin-binding protein 60 A, transcript variant X1	-	-	-	-	-	-	-
ncbi_18099125	961	1490	862	264	422	340	28.64	32.43	27.35	8.07	13.66	11.01	29.4733	10.9133	-1.43332	2.76154e-13	1.22155e-10	LOC18099125	protein GDAP2 homolog	-	-	-	-	-	-	-
ncbi_18094205	890	1660	1052	2010	1913	1898	12.01	16.18	15.04	27.83	28.09	27.96	14.41	27.96	0.956294	2.80874e-13	1.22331e-10	LOC18094205	two-component response regulator-like APRR2, transcript variant X1	-	-	-	-	-	-	-
ncbi_7464504	1121	2251	1050	2905	3981	3057	15.98	23.43	15.93	42.45	61.62	47.35	18.4467	50.4733	1.45216	2.91208e-13	1.24911e-10	LOC7464504	L-type lectin-domain containing receptor kinase VIII.1	-	-	-	-	-	GO:0016772//transferase activity, transferring phosphorus-containing groups;GO:0032550//purine ribonucleoside binding	GO:0006464//cellular protein modification process;GO:0006796//phosphate-containing compound metabolic process
ncbi_18108641	220	241	220	34	34	55	2.61	2.09	2.78	0.41	0.44	0.71	2.49333	0.52	-2.26149	3.79819e-13	1.60488e-10	LOC18108641	receptor-like serine/threonine-protein kinase SD1-8	-	-	-	-	-	-	-
ncbi_7456290	533	952	606	282	285	277	9.21	12	11.13	4.99	5.35	5.2	10.78	5.18	-1.05733	4.58801e-13	1.9101e-10	LOC7456290	transmembrane protein 53	-	-	-	-	-	GO:0003824//catalytic activity	GO:0001101//response to acid chemical;GO:0006952//defense response;GO:0006972//hyperosmotic response;GO:0009694//jasmonic acid metabolic process;GO:0009755//hormone-mediated signaling pathway;GO:0010243//response to organonitrogen compound;GO:0043067//regulation of programmed cell death;GO:0051707//response to other organism
ncbi_7483810	56	91	103	344	376	244	2.07	2.45	4.05	13.03	15.08	9.8	2.85667	12.6367	2.14521	5.22611e-13	2.14422e-10	LOC7483810	uncharacterized LOC7483810	-	-	-	-	-	-	-
ncbi_18107107	529	912	681	283	290	276	6.74	8.48	9.24	3.7	4.01	3.83	8.15333	3.84667	-1.08378	5.90949e-13	2.38997e-10	LOC18107107	probable acyl-activating enzyme 16, chloroplastic, transcript variant X2	Metabolism;Cellular Processes;Metabolism;Metabolism;Metabolism	Global and overview maps;Transport and catabolism;Global and overview maps;Lipid metabolism;Lipid metabolism	ko01100//Metabolic pathways;ko04146//Peroxisome;ko01212//Fatty acid metabolism;ko00071//Fatty acid degradation;ko00061//Fatty acid biosynthesis	K01897;K01897;K01897;K01897;K01897	-	-	-
ncbi_7459985	96	140	59	396	272	425	4.21	4.48	2.75	17.81	12.96	20.26	3.81333	17.01	2.15726	9.14498e-13	3.59576e-10	LOC7459985	protein PROTON GRADIENT REGULATION 5, chloroplastic	-	-	-	-	GO:0031976//plastid thylakoid;GO:0044434//chloroplast part	-	GO:0006950//response to stress;GO:0009639//response to red or far red light;GO:0009642//response to light intensity;GO:0009767//photosynthetic electron transport chain;GO:0034285//response to disaccharide;GO:0043269//regulation of ion transport
ncbi_7488718	142	272	135	443	580	398	4.29	6.01	4.35	13.74	19.05	13.08	4.88333	15.29	1.64665	1.11258e-12	4.31467e-10	LOC7488718	abscisic acid receptor PYL4	Environmental Information Processing;Environmental Information Processing	Signal transduction;Signal transduction	ko04075//Plant hormone signal transduction;ko04016//MAPK signaling pathway - plant	K14496;K14496	-	-	-
ncbi_18105616	18	26	19	137	101	90	0.3	0.32	0.34	2.36	1.84	1.64	0.32	1.94667	2.60486	1.45966e-12	5.58418e-10	LOC18105616	organic cation/carnitine transporter 1	-	-	-	-	-	-	-
ncbi_7495325	6433	7438	5134	12826	11644	10834	163.02	137.64	138.5	333.3	320.5	298.42	146.387	317.407	1.11655	1.53054e-12	5.77729e-10	LOC7495325	aquaporin PIP2-1	-	-	-	-	-	-	-
ncbi_7496003	215	403	221	928	584	668	2.67	3.63	2.9	11.72	7.8	8.95	3.06667	9.49	1.62974	2.17909e-12	8.02322e-10	LOC7496003	protein LNK2, transcript variant X10	-	-	-	-	-	-	-
ncbi_7484719	100	173	89	272	284	305	1.91	2.41	1.81	5.33	5.89	6.33	2.04333	5.85	1.51751	2.18222e-12	8.02322e-10	LOC7484719	dof zinc finger protein DOF5.4	-	-	-	-	-	-	-
ncbi_112325194	37	183	73	561	672	371	1.52	5.49	3.21	23.61	29.98	16.58	3.40667	23.39	2.77946	2.63323e-12	9.55728e-10	LOC112325194	wound-responsive protein GWIN3-like	-	-	-	-	-	-	-
ncbi_18108365	335	675	438	829	958	1023	5.87	8.64	8.18	14.91	18.25	19.5	7.56333	17.5533	1.21465	2.84311e-12	1.01884e-09	LOC18108365	protein DETOXIFICATION 29	-	-	-	-	GO:0031224//intrinsic component of membrane	GO:0015291//secondary active transmembrane transporter activity	GO:0044763//single-organism cellular process
ncbi_18098980	46	61	53	322	150	278	1.46	1.4	1.77	10.37	5.13	9.49	1.54333	8.33	2.43227	3.76954e-12	1.33395e-09	LOC18098980	uncharacterized LOC18098980	-	-	-	-	-	-	-
MSTRG.24096	181	245	170	414	379	485	3.56	3.52	3.56	8.35	8.1	10.37	3.54667	8.94	1.33381	3.89595e-12	1.35298e-09	CAD	cinnamyl-alcohol dehydrogenase-like 9 [Populus tomentosa]	-	-	-	-	-	GO:0016616//oxidoreductase activity, acting on the CH-OH group of donors, NAD or NADP as acceptor;GO:0046914//transition metal ion binding	GO:0044710//single-organism metabolic process
ncbi_18106485	160	503	229	1011	767	958	2.34	5.36	3.55	15.11	12.15	15.18	3.75	14.1467	1.9155	3.9189e-12	1.35298e-09	LOC18106485	protein REVEILLE 1	-	-	-	-	-	-	-
ncbi_7498078	637	935	644	1772	1206	1520	6	6.8	6.47	17.98	12.59	16.48	6.42333	15.6833	1.28784	4.26583e-12	1.45501e-09	LOC7498078	uncharacterized LOC7498078, transcript variant X5	-	-	-	-	-	-	-
MSTRG.5462	835	1420	943	1615	1710	1476	6.35	7.89	7.62	12.63	14.11	12.2	7.28667	12.98	0.832959	5.5881e-12	1.88332e-09	--	T-complex 11 [Corchorus olitorius]	-	-	-	-	GO:0005911//cell-cell junction	-	-
ncbi_18105662	1027	1310	587	238	196	275	30.36	28.28	18.47	7.21	6.29	8.84	25.7033	7.44667	-1.78729	5.99174e-12	1.9956e-09	LOC18105662	hevamine-A	Metabolism;Metabolism	Global and overview maps;Carbohydrate metabolism	ko01100//Metabolic pathways;ko00520//Amino sugar and nucleotide sugar metabolism	K01183;K01183	-	GO:0016798//hydrolase activity, acting on glycosyl bonds	GO:0044238//primary metabolic process
ncbi_7464619	154	231	143	388	475	330	4.01	4.4	3.97	10.37	13.45	9.35	4.12667	11.0567	1.42187	8.3604e-12	2.75213e-09	LOC7464619	abscisic acid receptor PYL4	Environmental Information Processing;Environmental Information Processing	Signal transduction;Signal transduction	ko04075//Plant hormone signal transduction;ko04016//MAPK signaling pathway - plant	K14496;K14496	-	-	-
ncbi_7482207	147	202	456	15	28	21	2.42	2.43	7.99	0.25	0.5	0.38	4.28	0.376667	-3.50625	8.61129e-12	2.80213e-09	LOC7482207	pentatricopeptide repeat-containing protein At2g35130, transcript variant X2	-	-	-	-	-	-	-
ncbi_7488968	6357	10551	5798	12210	11317	11847	78.24	94.82	75.96	154.1	151.28	158.48	83.0067	154.62	0.897428	8.95075e-12	2.8795e-09	LOC7488968	NADPH--cytochrome P450 reductase	-	-	-	-	GO:0031090//organelle membrane;GO:0043231//intracellular membrane-bounded organelle	GO:0003824//catalytic activity;GO:0032553//ribonucleotide binding;GO:0046914//transition metal ion binding	GO:0044710//single-organism metabolic process
ncbi_18102723	3207	6422	3778	7846	7086	7051	46.92	68.61	58.84	117.71	112.6	112.13	58.1233	114.147	0.973699	1.0754e-11	3.42073e-09	LOC18102723	heat shock cognate 70 kDa protein 2	Genetic Information Processing;Genetic Information Processing;Cellular Processes	Folding, sorting and degradation;Transcription;Transport and catabolism	ko04141//Protein processing in endoplasmic reticulum;ko03040//Spliceosome;ko04144//Endocytosis	K03283;K03283;K03283	-	-	-
ncbi_7475136	48	77	55	168	155	161	0.72	0.84	0.88	2.58	2.52	2.62	0.813333	2.57333	1.66172	1.24856e-11	3.92741e-09	LOC7475136	protein FAF-like, chloroplastic	-	-	-	-	-	-	-
ncbi_7460411	94	93	88	333	230	370	4.17	3.01	4.15	15.13	11.07	17.83	3.77667	14.6767	1.95834	1.46943e-11	4.57138e-09	LOC7460411	wound-induced protein 1	-	-	-	-	-	-	-
ncbi_7470927	299	369	412	77	106	60	12.26	11.05	17.99	3.24	4.72	2.68	13.7667	3.54667	-1.95664	1.50294e-11	4.6248e-09	LOC7470927	uncharacterized LOC7470927	-	-	-	-	GO:0009536//plastid	-	-
ncbi_18099660	1453	1781	1354	706	653	712	37.72	33.76	37.42	18.79	18.41	20.09	36.3	19.0967	-0.926649	1.84937e-11	5.62964e-09	LOC18099660	histone H1	-	-	-	-	GO:0043231//intracellular membrane-bounded organelle;GO:0043232//intracellular non-membrane-bounded organelle;GO:0044446//intracellular organelle part	-	-
ncbi_18099899	274	542	309	1054	687	851	4.22	6.1	5.06	16.65	11.49	14.25	5.12667	14.13	1.46267	2.01509e-11	6.06884e-09	LOC18099899	probable anion transporter 6, chloroplastic	-	-	-	-	-	-	GO:0044763//single-organism cellular process
ncbi_7468574	308	283	300	63	77	77	5.73	3.84	5.94	1.2	1.56	1.56	5.17	1.44	-1.8441	2.12382e-11	6.32898e-09	LOC7468574	uncharacterized LOC7468574	-	-	-	-	-	GO:0043169//cation binding	-
ncbi_7470027	8374	10999	6834	29312	15865	20640	184.58	177.04	160.36	662.56	379.84	494.52	173.993	512.307	1.55798	2.17266e-11	6.40708e-09	LOC7470027	fructose-bisphosphate aldolase 1, chloroplastic	Metabolism;Metabolism;Metabolism;Metabolism;Metabolism;Metabolism;Metabolism;Metabolism	Global and overview maps;Global and overview maps;Global and overview maps;Global and overview maps;Carbohydrate metabolism;Energy metabolism;Carbohydrate metabolism;Carbohydrate metabolism	ko01100//Metabolic pathways;ko01110//Biosynthesis of secondary metabolites;ko01200//Carbon metabolism;ko01230//Biosynthesis of amino acids;ko00010//Glycolysis / Gluconeogenesis;ko00710//Carbon fixation in photosynthetic organisms;ko00030//Pentose phosphate pathway;ko00051//Fructose and mannose metabolism	K01623;K01623;K01623;K01623;K01623;K01623;K01623;K01623	-	-	-
ncbi_18106527	144	234	124	31	35	41	2.62	3.12	2.43	0.55	0.69	0.77	2.72333	0.67	-2.02314	3.13186e-11	9.14051e-09	LOC18106527	silicon efflux transporter LSI2, transcript variant X1	-	-	-	-	-	-	-
ncbi_7468347	56	67	182	0	0	0	2.13	1.87	7.41	0	0	0	3.80333	0.001	-11.893	3.28047e-11	9.47653e-09	LOC7468347	uncharacterized protein PAM68-like	-	-	-	-	-	-	-
ncbi_7481707	3591	5801	3740	5530	6036	5652	96.01	113.25	106.45	151.63	175.3	164.25	105.237	163.727	0.637652	3.35303e-11	9.5883e-09	LOC7481707	protein DEHYDRATION-INDUCED 19 homolog 3	-	-	-	-	-	-	-
ncbi_18100055	697	1196	822	390	375	430	13.72	17.2	17.23	7.87	8.02	9.2	16.05	8.36333	-0.940423	3.79889e-11	1.07546e-08	LOC18100055	IQ domain-containing protein IQM3	-	-	-	-	-	-	-
ncbi_18102138	4069	4935	3798	1990	2137	1703	171.37	151.77	170.3	85.93	97.78	77.97	164.48	87.2267	-0.915071	4.17543e-11	1.17036e-08	LOC18102138	glycine-rich RNA-binding protein 7	-	-	-	-	-	-	-
ncbi_7458811	921	831	379	144	125	75	26.31	17.33	11.52	4.22	3.88	2.33	18.3867	3.47667	-2.40288	4.45763e-11	1.23721e-08	LOC7458811	RING-H2 finger protein ATL73	-	-	-	-	-	-	-
ncbi_18105607	267	472	284	758	569	667	3.85	4.98	4.38	11.23	8.94	10.48	4.40333	10.2167	1.21426	4.50642e-11	1.23861e-08	LOC18105607	protein REVEILLE 7, transcript variant X1	-	-	-	-	-	-	-
ncbi_7458927	545	840	484	1283	1005	1097	14.04	15.8	13.27	33.89	28.12	30.72	14.37	30.91	1.10501	4.94947e-11	1.3473e-08	LOC7458927	haloacid dehalogenase-like hydrolase domain-containing protein 3, transcript variant X2	-	-	-	-	-	-	-
ncbi_7454960	83	177	100	389	256	324	1.27	1.98	1.63	6.1	4.25	5.38	1.62667	5.24333	1.68857	8.27872e-11	2.2321e-08	LOC7454960	protein NRT1/ PTR FAMILY 5.6, transcript variant X1	-	-	-	-	-	-	GO:0051234//establishment of localization
ncbi_7495532	393	578	500	95	179	128	2.87	3.08	3.89	0.71	1.42	1.02	3.28	1.05	-1.64331	8.57903e-11	2.29125e-08	LOC7495532	probable LRR receptor-like serine/threonine-protein kinase At4g36180	-	-	-	-	GO:0031224//intrinsic component of membrane	GO:0004672//protein kinase activity;GO:0032550//purine ribonucleoside binding	GO:0006305//DNA alkylation;GO:0006796//phosphate-containing compound metabolic process;GO:0007017//microtubule-based process;GO:0009617//response to bacterium;GO:0009799//specification of symmetry;GO:0009886//post-embryonic morphogenesis;GO:0009933//meristem structural organization;GO:0030243//cellulose metabolic process;GO:0034968//histone lysine methylation;GO:0048437//floral organ development;…
ncbi_18097894	2647	3224	2193	1100	882	1181	133.85	119.05	118.05	57.04	48.44	64.91	123.65	56.7967	-1.12238	8.90156e-11	2.35517e-08	LOC18097894	auxin-responsive protein SAUR24	-	-	-	-	-	-	-
ncbi_18098616	545	698	791	181	246	170	17.62	16.46	27.22	6	8.64	5.98	20.4333	6.87333	-1.57184	1.11072e-10	2.91152e-08	LOC18098616	dnaJ homolog subfamily B member 3	-	-	-	-	-	-	-
ncbi_7476227	361	619	308	950	739	931	3.67	4.59	3.33	9.89	8.15	10.28	3.86333	9.44	1.28894	1.12591e-10	2.92427e-08	LOC7476227	disease resistance protein RPM1	Organismal Systems	Environmental adaptation	ko04626//Plant-pathogen interaction	K13457	-	GO:0003824//catalytic activity;GO:0032550//purine ribonucleoside binding	GO:0006796//phosphate-containing compound metabolic process
ncbi_18096325	521	851	483	973	972	959	9.83	11.74	9.71	18.84	19.94	19.69	10.4267	19.49	0.902456	1.22916e-10	3.16342e-08	LOC18096325	uncharacterized RING finger protein P4H10.07, transcript variant X1	-	-	-	-	-	-	-
ncbi_7455528	1530	2409	1987	778	1000	802	25.74	29.59	35.58	13.43	18.27	14.66	30.3033	15.4533	-0.971558	1.3333e-10	3.38764e-08	LOC7455528	protein MANNAN SYNTHESIS-RELATED 2	-	-	-	-	-	GO:0016740//transferase activity	-
ncbi_7482383	237	353	250	542	473	453	2.61	2.84	2.93	6.13	5.66	5.43	2.79333	5.74	1.03906	1.34022e-10	3.38764e-08	LOC7482383	cation/calcium exchanger 1	-	-	-	-	GO:0031224//intrinsic component of membrane	-	GO:0044763//single-organism cellular process
ncbi_18106465	93	198	134	310	331	286	1.16	1.8	1.78	3.96	4.47	3.87	1.58	4.1	1.3757	1.40527e-10	3.52064e-08	LOC18106465	heat shock protein 83	Genetic Information Processing;Organismal Systems	Folding, sorting and degradation;Environmental adaptation	ko04141//Protein processing in endoplasmic reticulum;ko04626//Plant-pathogen interaction	K04079;K04079	-	GO:0005515//protein binding	GO:0044267//cellular protein metabolic process;GO:0050896//response to stimulus
ncbi_18100754	86	166	91	228	337	287	1.12	1.72	1.31	3.35	5.27	4.29	1.38333	4.30333	1.63731	1.5198e-10	3.74578e-08	LOC18100754	E3 ubiquitin-protein ligase MBR2, transcript variant X1	-	-	-	-	-	-	-
ncbi_7474452	11	22	24	94	87	131	0.21	0.31	0.49	1.83	1.8	2.71	0.336667	2.11333	2.65013	1.5216e-10	3.74578e-08	LOC7474452	uncharacterized acetyltransferase At3g50280	-	-	-	-	-	-	-
ncbi_7495809	77	209	124	17	23	11	1.54	3.05	2.64	0.35	0.5	0.24	2.41	0.363333	-2.72967	1.59841e-10	3.90095e-08	LOC7495809	glycerophosphodiester phosphodiesterase GDPD1, chloroplastic, transcript variant X1	Metabolism	Lipid metabolism	ko00564//Glycerophospholipid metabolism	K18696	-	GO:0042578//phosphoric ester hydrolase activity	-
ncbi_18106805	93	194	119	262	327	311	1.97	3.01	2.69	5.71	7.53	7.16	2.55667	6.8	1.41127	1.63549e-10	3.95732e-08	LOC18106805	dnaJ homolog subfamily B member 13, transcript variant X1	-	-	-	-	-	-	-
ncbi_7455041	568	1041	641	1102	1154	1207	18.24	24.42	21.92	36.3	40.26	42.14	21.5267	39.5667	0.878161	1.69776e-10	4.07318e-08	LOC7455041	uncharacterized LOC7455041	-	-	-	-	-	-	-
ncbi_7477193	962	1685	888	1924	1826	2068	11.55	14.57	11.2	23.51	23.45	26.52	12.44	24.4933	0.977403	2.12346e-10	5.05169e-08	LOC7477193	two-component response regulator ARR2, transcript variant X1	Environmental Information Processing	Signal transduction	ko04075//Plant hormone signal transduction	K14491	-	-	-
ncbi_7485458	576	1157	352	46	80	142	10.98	16.11	7.14	0.9	1.66	2.94	11.41	1.83333	-2.63776	2.1887e-10	5.16352e-08	LOC7485458	crocetin glucosyltransferase, chloroplastic	-	-	-	-	-	-	-
ncbi_7489305	1308	1878	1415	684	827	780	11.85	12.42	13.65	6.35	8.14	7.68	12.64	7.39	-0.77435	2.2693e-10	5.30941e-08	LOC7489305	receptor protein kinase TMK1	-	-	-	-	GO:0031224//intrinsic component of membrane	GO:0004672//protein kinase activity;GO:0032550//purine ribonucleoside binding	GO:0006464//cellular protein modification process;GO:0006796//phosphate-containing compound metabolic process
ncbi_7490913	22	35	14	140	85	117	0.54	0.67	0.46	4.29	2.62	3.75	0.556667	3.55333	2.67429	2.39332e-10	5.55368e-08	LOC7490913	phosphoglycerate mutase-like protein AT74H, transcript variant X1	-	-	-	-	-	-	-
ncbi_7461278	85	209	69	463	310	437	1.78	3.2	1.54	9.96	7.07	9.98	2.17333	9.00333	2.05055	2.47233e-10	5.69039e-08	LOC7461278	uncharacterized LOC7461278	-	-	-	-	-	-	-
MSTRG.22433	296	360	192	1048	591	782	10.41	9.24	7.19	37.79	22.57	29.89	8.94667	30.0833	1.74954	2.52284e-10	5.75981e-08	--	A/G-specific adenine glycosylase [Vigna unguiculata]	-	-	-	-	GO:0009536//plastid	-	GO:0044237//cellular metabolic process
ncbi_7478060	155	250	158	396	355	319	2.56	2.98	2.77	6.7	6.36	5.72	2.77	6.26	1.17628	2.72234e-10	6.16556e-08	LOC7478060	heat stress transcription factor B-2b, transcript variant X1	-	-	-	-	-	-	-
ncbi_7489725	121	193	158	415	296	356	2.16	2.52	3.01	7.6	5.74	6.91	2.56333	6.75	1.39687	2.85192e-10	6.40776e-08	LOC7489725	very-long-chain 3-oxoacyl-CoA reductase	-	-	-	-	-	GO:0003824//catalytic activity	GO:0044710//single-organism metabolic process
ncbi_7494773	203	346	277	526	582	454	3.36	4.13	4.82	8.72	10.33	8.02	4.10333	9.02333	1.13686	3.2594e-10	7.26564e-08	LOC7494773	F-box/kelch-repeat protein At1g67480, transcript variant X2	-	-	-	-	-	-	-
ncbi_7460357	729	1566	997	424	402	445	13.88	21.76	20.2	8.27	8.31	9.2	18.6133	8.59333	-1.11505	3.34793e-10	7.40467e-08	LOC7460357	probable 2-oxoglutarate-dependent dioxygenase At5g05600	-	-	-	-	-	GO:0016706//oxidoreductase activity, acting on paired donors, with incorporation or reduction of molecular oxygen, 2-oxoglutarate as one donor, and incorporation of one atom each of oxygen into both donors;GO:0043169//cation binding	GO:0044710//single-organism metabolic process
ncbi_7486808	404	626	417	968	733	1035	4.81	5.45	5.29	11.84	9.46	13.39	5.18333	11.5633	1.15761	3.56953e-10	7.8336e-08	LOC7486808	two-component response regulator-like APRR9, transcript variant X1	Organismal Systems	Environmental adaptation	ko04712//Circadian rhythm - plant	K12130	-	-	-
ncbi_18100152	3118	4477	3883	6993	5671	7641	23.41	24.55	31.03	53.84	46.25	62.35	26.33	54.1467	1.04017	3.64043e-10	7.92774e-08	LOC18100152	ABC transporter B family member 1	Environmental Information Processing	Membrane transport	ko02010//ABC transporters	K05658	-	-	-
ncbi_7488359	270	563	307	690	752	639	6.63	10.09	8.02	17.37	20.05	17.05	8.24667	18.1567	1.13862	3.67935e-10	7.95133e-08	LOC7488359	uncharacterized LOC7488359	-	-	-	-	-	-	-
ncbi_18096849	17	21	17	101	97	66	0.33	0.31	0.35	2.06	2.11	1.44	0.33	1.87	2.5025	3.84517e-10	8.24673e-08	LOC18096849	uncharacterized acetyltransferase At3g50280	-	-	-	-	-	GO:0016747//transferase activity, transferring acyl groups other than amino-acyl groups	-
ncbi_18103620	222	345	189	685	449	773	3.73	4.23	3.39	11.81	8.19	14.13	3.78333	11.3767	1.58835	4.16405e-10	8.86348e-08	LOC18103620	RNA polymerase sigma factor sigE, chloroplastic/mitochondrial	-	-	-	-	-	GO:0000996//core DNA-dependent RNA polymerase binding promoter specificity activity;GO:0001071//nucleic acid binding transcription factor activity	GO:0010468//regulation of gene expression;GO:0032774//RNA biosynthetic process
ncbi_7480701	44	74	64	163	155	210	0.53	0.66	0.82	2.03	2.04	2.77	0.67	2.28	1.7668	4.24425e-10	8.96678e-08	LOC7480701	general transcription and DNA repair factor IIH helicase subunit XPD, transcript variant X2	Genetic Information Processing;Genetic Information Processing	Replication and repair;Transcription	ko03420//Nucleotide excision repair;ko03022//Basal transcription factors	K10844;K10844	GO:0043231//intracellular membrane-bounded organelle	GO:0003676//nucleic acid binding;GO:0003678//DNA helicase activity;GO:0032550//purine ribonucleoside binding;GO:0042623//ATPase activity, coupled;GO:0043169//cation binding;GO:0051536//iron-sulfur cluster binding	GO:0000302//response to reactive oxygen species;GO:0000725//recombinational repair;GO:0006355//regulation of transcription, DNA-templated;GO:0006464//cellular protein modification process;GO:0008380//RNA splicing;GO:0009408//response to heat;GO:0009642//response to light intensity;GO:0032392//DNA geometric change
ncbi_7491065	346	599	344	680	681	756	4.74	6	5.02	9.56	10.14	11.26	5.25333	10.32	0.974138	5.13809e-10	1.07111e-07	LOC7491065	cation/calcium exchanger 1	-	-	-	-	GO:0031224//intrinsic component of membrane	-	GO:0044763//single-organism cellular process
ncbi_18103027	469	724	468	897	891	763	19.19	21.63	20.38	37.64	39.6	33.93	20.4	37.0567	0.861164	5.14558e-10	1.07111e-07	LOC18103027	uncharacterized LOC18103027	-	-	-	-	-	-	-
ncbi_7461980	3749	5860	4132	5550	5744	5506	17.56	20.06	20.64	26.68	29.29	28.06	19.42	28.01	0.528399	7.52311e-10	1.55459e-07	LOC7461980	uncharacterized LOC7461980, transcript variant X1	-	-	-	-	-	-	-
ncbi_18097807	1	2	0	58	35	133	0.02	0.03	0	1.24	0.78	3.01	0.0166667	1.67667	6.65249	8.31261e-10	1.70529e-07	LOC18097807	probable carboxylesterase 1	-	-	-	-	-	-	-
ncbi_7478760	424	567	411	781	690	752	7.62	7.44	7.86	14.39	13.46	14.68	7.64	14.1767	0.891874	9.21807e-10	1.87744e-07	LOC7478760	uncharacterized LOC7478760	-	-	-	-	-	-	-
ncbi_7470032	1091	1616	1001	609	637	621	17.05	18.44	16.65	9.76	10.81	10.55	17.38	10.3733	-0.744549	9.37943e-10	1.89666e-07	LOC7470032	sugar carrier protein A	-	-	-	-	-	-	-
ncbi_7494805	1165	2151	1198	552	613	712	21.7	29.25	23.75	10.54	12.4	14.41	24.9	12.45	-1	1.28074e-09	2.57148e-07	LOC7494805	probable pectate lyase 5	Metabolism;Metabolism	Global and overview maps;Carbohydrate metabolism	ko01100//Metabolic pathways;ko00040//Pentose and glucuronate interconversions	K01728;K01728	-	GO:0016837//carbon-oxygen lyase activity, acting on polysaccharides;GO:0043169//cation binding	GO:0000272//polysaccharide catabolic process
ncbi_7496892	4711	8888	3266	1159	1925	1614	154.61	213.03	114.12	39.02	68.63	57.59	160.587	55.08	-1.54375	1.30685e-09	2.60541e-07	LOC7496892	ganglioside-induced differentiation-associated protein 2	-	-	-	-	-	-	-
ncbi_7473285	539	843	497	199	288	197	7.51	8.58	7.37	2.84	4.36	2.97	7.82	3.39	-1.20588	1.5836e-09	3.13508e-07	LOC7473285	probable Xaa-Pro aminopeptidase P, transcript variant X1	-	-	-	-	GO:0009532//plastid stroma	GO:0003824//catalytic activity;GO:0043169//cation binding	GO:0019538//protein metabolic process
ncbi_18098622	4469	7292	4287	6957	7585	7079	125.59	149.65	128.24	200.47	231.5	216.24	134.493	216.07	0.683964	1.66644e-09	3.27617e-07	LOC18098622	protein DEHYDRATION-INDUCED 19 homolog 3	-	-	-	-	-	-	-
ncbi_7497329	1798	2608	1789	1178	1180	1160	16.23	17.19	17.19	10.9	11.57	11.38	16.87	11.2833	-0.580267	2.05673e-09	4.01559e-07	LOC7497329	calcium-transporting ATPase 1, transcript variant X1	-	-	-	-	GO:0009528//plastid inner membrane;GO:0031224//intrinsic component of membrane	GO:0005261//cation channel activity;GO:0005515//protein binding;GO:0019829//cation-transporting ATPase activity;GO:0032550//purine ribonucleoside binding;GO:0043169//cation binding	GO:0006816//calcium ion transport;GO:0051707//response to other organism;GO:0072503//cellular divalent inorganic cation homeostasis
ncbi_7462105	228	656	345	1443	876	954	3.24	6.64	5.05	20.17	12.68	14.38	4.97667	15.7433	1.66149	2.39575e-09	4.64298e-07	LOC7462105	protein RETICULATA-RELATED 6, chloroplastic, transcript variant X1	-	-	-	-	-	-	-
ncbi_7458659	438	592	366	783	720	760	11.35	11.2	10.1	20.81	20.27	21.41	10.8833	20.83	0.936542	2.41087e-09	4.64298e-07	LOC7458659	caffeoylshikimate esterase	-	-	-	-	-	-	-
ncbi_7478642	386	725	455	216	173	212	3.66	5.02	4.6	2.11	1.79	2.18	4.42667	2.02667	-1.12711	2.43765e-09	4.66283e-07	LOC7478642	pentatricopeptide repeat-containing protein At5g02860	-	-	-	-	-	-	-
ncbi_18100185	3680	4907	5429	1926	2002	1644	78.81	76.73	123.75	42.3	46.56	38.26	93.0967	42.3733	-1.13557	2.76827e-09	5.25971e-07	LOC18100185	RNA-binding protein CP29B, chloroplastic, transcript variant X1	-	-	-	-	GO:0032991//macromolecular complex;GO:0044423//virion part	GO:0097159//organic cyclic compound binding	-
ncbi_7483819	2633	4099	2780	3884	3923	3798	11.34	12.89	12.75	17.16	18.35	17.78	12.3267	17.7633	0.52712	2.93136e-09	5.53246e-07	LOC7483819	CCR4-NOT transcription complex subunit 1	Genetic Information Processing	Folding, sorting and degradation	ko03018//RNA degradation	K12604	-	-	-
ncbi_7479645	71	137	121	298	398	228	1.44	2.03	2.61	6.19	8.76	5.02	2.02667	6.65667	1.71569	3.93932e-09	7.38557e-07	LOC7479645	WAT1-related protein At5g07050	-	-	-	-	-	-	-
ncbi_7478868	474	581	275	120	123	140	7.2	6.44	4.44	1.87	2.03	2.31	6.02667	2.07	-1.54173	4.20299e-09	7.82807e-07	LOC7478868	transcription factor MYB61	-	-	-	-	-	GO:0005488//binding	-
ncbi_7484638	7558	12581	7751	11749	14529	12441	276.99	336.63	302.52	441.51	577.9	495.34	305.38	504.917	0.72544	4.29546e-09	7.948e-07	LOC7484638	ubiquitin-conjugating enzyme E2 28, transcript variant X2	Genetic Information Processing;Genetic Information Processing	Folding, sorting and degradation;Folding, sorting and degradation	ko04141//Protein processing in endoplasmic reticulum;ko04120//Ubiquitin mediated proteolysis	K06689;K06689	-	GO:0003824//catalytic activity	-
ncbi_7496961	3182	3706	2694	1602	1304	1440	42.54	36.18	38.34	21.96	18.93	20.92	39.02	20.6033	-0.921336	4.47428e-09	8.18128e-07	LOC7496961	AT-hook motif nuclear-localized protein 9	-	-	-	-	-	-	-
ncbi_7497402	796	964	845	386	417	404	11.49	10.16	12.96	5.71	6.53	6.29	11.5367	6.17667	-0.901326	4.47933e-09	8.18128e-07	LOC7497402	external alternative NAD(P)H-ubiquinone oxidoreductase B1, mitochondrial, transcript variant X1	-	-	-	-	GO:0019866//organelle inner membrane;GO:0031312//extrinsic component of organelle membrane;GO:0031970//organelle envelope lumen;GO:0042579//microbody	GO:0000166//nucleotide binding;GO:0003824//catalytic activity	GO:0044710//single-organism metabolic process
ncbi_7469472	18	17	9	145	55	114	0.45	0.31	0.24	3.75	1.51	3.13	0.333333	2.79667	3.06867	4.97177e-09	9.02018e-07	LOC7469472	B-box zinc finger protein 32	-	-	-	-	-	-	-
ncbi_112324979	121	160	68	14	22	17	4.81	4.64	2.88	0.57	0.95	0.73	4.11	0.75	-2.45418	5.00236e-09	9.02018e-07	LOC112324979	RING-H2 finger protein ATL56-like	-	-	-	-	-	-	-
ncbi_18109534	282	500	358	824	577	787	5.14	6.66	6.95	15.41	11.43	15.61	6.25	14.15	1.17887	5.17426e-09	9.27109e-07	LOC18109534	anthocyanidin 3-O-glucosyltransferase 2	-	-	-	-	-	-	-
ncbi_7463619	47	88	77	5	0	6	1.16	1.59	2.02	0.12	0	0.15	1.59	0.09	-4.14296	6.30836e-09	1.12321e-06	LOC7463619	transcription termination factor MTERF8, chloroplastic	-	-	-	-	-	-	-
ncbi_7496305	1321	1774	1715	750	750	715	11.46	11.24	15.84	6.67	7.07	6.74	12.8467	6.82667	-0.912141	6.35542e-09	1.1244e-06	LOC7496305	phosphoglucan, water dikinase, chloroplastic	-	-	-	-	-	GO:0016301//kinase activity;GO:0030247//polysaccharide binding;GO:0032550//purine ribonucleoside binding	GO:0006796//phosphate-containing compound metabolic process
ncbi_7494075	2426	4074	2751	3741	4057	4016	9.85	12.11	11.91	15.62	17.9	17.74	11.29	17.0867	0.597825	6.39449e-09	1.1244e-06	LOC7494075	mediator of RNA polymerase II transcription subunit 12, transcript variant X1	-	-	-	-	GO:0043234//protein complex	-	GO:0006355//regulation of transcription, DNA-templated
ncbi_7460369	2311	3182	1972	1010	977	1284	32.91	33.09	29.89	14.75	15.12	19.87	31.9633	16.58	-0.946974	6.47625e-09	1.13174e-06	LOC7460369	pyruvate decarboxylase 2	Metabolism;Metabolism;Metabolism	Global and overview maps;Global and overview maps;Carbohydrate metabolism	ko01100//Metabolic pathways;ko01110//Biosynthesis of secondary metabolites;ko00010//Glycolysis / Gluconeogenesis	K01568;K01568;K01568	-	-	-
ncbi_7455968	292	373	316	119	142	122	6.8	6.35	7.84	2.84	3.59	3.09	6.99667	3.17333	-1.14067	6.6923e-09	1.16232e-06	LOC7455968	tRNase Z TRZ2, chloroplastic	Genetic Information Processing	Translation	ko03013//RNA transport	K00784	-	GO:0003824//catalytic activity	-
ncbi_18105599	463	1260	515	133	232	108	11.9	23.66	14.1	3.51	6.48	3.02	16.5533	4.33667	-1.93246	6.87127e-09	1.18613e-06	LOC18105599	purple acid phosphatase 17	Metabolism;Metabolism	Global and overview maps;Metabolism of cofactors and vitamins	ko01100//Metabolic pathways;ko00740//Riboflavin metabolism	K14379;K14379	-	GO:0003824//catalytic activity	GO:0006796//phosphate-containing compound metabolic process
ncbi_7491408	1031	1554	957	3502	1733	3275	14.03	15.44	13.86	48.86	25.61	48.43	14.4433	40.9667	1.50405	8.68599e-09	1.48133e-06	LOC7491408	granule-bound starch synthase 1, chloroplastic/amyloplastic	Metabolism;Metabolism;Metabolism	Global and overview maps;Global and overview maps;Carbohydrate metabolism	ko01100//Metabolic pathways;ko01110//Biosynthesis of secondary metabolites;ko00500//Starch and sucrose metabolism	K13679;K13679;K13679	GO:0009536//plastid	GO:0046527//glucosyltransferase activity	GO:0005982//starch metabolic process;GO:0006950//response to stress;GO:0009247//glycolipid biosynthetic process;GO:0032958//inositol phosphate biosynthetic process
ncbi_7453816	860	1161	520	224	320	200	19.44	19.18	12.53	5.2	7.86	4.92	17.05	5.99333	-1.50834	8.74693e-09	1.48279e-06	LOC7453816	BTB/POZ and TAZ domain-containing protein 1	-	-	-	-	GO:0043231//intracellular membrane-bounded organelle	GO:0046914//transition metal ion binding;GO:0090595//acetyl-CoA:L-lysine N6-acetyltransferase	GO:0010468//regulation of gene expression;GO:0016570//histone modification
ncbi_7466903	2065	4112	2506	4887	4222	4131	32.47	47.21	41.95	78.8	72.11	70.6	40.5433	73.8367	0.864873	9.05539e-09	1.52594e-06	LOC7466903	protein NRT1/ PTR FAMILY 3.1	-	-	-	-	-	-	-
ncbi_7469326	1620	1815	950	572	412	411	53.23	43.55	33.23	19.27	14.7	14.68	43.3367	16.2167	-1.41811	9.62297e-09	1.61199e-06	LOC7469326	uncharacterized LOC7469326	-	-	-	-	-	-	-
ncbi_112327363	2000	2303	1372	773	805	792	30.57	25.7	22.31	12.11	13.36	13.16	26.1933	12.8767	-1.02444	1.06626e-08	1.77563e-06	LOC112327363	cysteine-rich receptor-like protein kinase 15	-	-	-	-	-	-	-
ncbi_7470394	8566	9894	8384	4331	4560	3338	104.49	88.13	108.86	54.17	60.41	44.26	100.493	52.9467	-0.924488	1.15089e-08	1.90537e-06	LOC7470394	subtilisin-like protease SBT1.6	-	-	-	-	-	GO:0003824//catalytic activity	GO:0019538//protein metabolic process
ncbi_7491034	308	419	511	125	130	82	7.46	7.41	13.17	3.1	3.42	2.16	9.34667	2.89333	-1.69172	1.34124e-08	2.2076e-06	LOC7491034	photosynthetic NDH subunit of subcomplex B 2, chloroplastic	-	-	-	-	-	GO:0005488//binding	GO:0044238//primary metabolic process
ncbi_7468136	197	323	241	96	95	99	3.43	4.1	4.46	1.71	1.8	1.87	3.99667	1.79333	-1.15615	1.38408e-08	2.26492e-06	LOC7468136	pentatricopeptide repeat-containing protein At3g06430, chloroplastic	-	-	-	-	-	-	-
ncbi_7456379	694	1002	857	1360	1290	1182	12.3	12.97	16.17	24.72	24.83	22.77	13.8133	24.1067	0.803371	1.43267e-08	2.33097e-06	LOC7456379	glucan endo-1,3-beta-glucosidase 7	-	-	-	-	-	GO:0008422//beta-glucosidase activity	GO:0044238//primary metabolic process
ncbi_18096950	1841	2496	2432	1051	942	1080	22.37	22.14	31.45	13.09	12.43	14.26	25.32	13.26	-0.933197	1.49664e-08	2.41557e-06	LOC18096950	pentatricopeptide repeat-containing protein At5g46580, chloroplastic	-	-	-	-	GO:0009536//plastid	-	GO:0003006//developmental process involved in reproduction;GO:0006605//protein targeting;GO:0009058//biosynthetic process;GO:0009886//post-embryonic morphogenesis
ncbi_7491425	13442	15391	10064	5992	6354	5011	585.56	489.6	466.69	267.67	300.64	237.27	513.95	268.527	-0.936563	1.50173e-08	2.41557e-06	LOC7491425	light-regulated protein 1, chloroplastic	-	-	-	-	-	-	GO:0044699//single-organism process
ncbi_7474172	2032	2623	2096	1200	1260	1042	57.64	54.34	63.29	34.91	38.82	32.12	58.4233	35.2833	-0.727558	1.56603e-08	2.50476e-06	LOC7474172	stem-specific protein TSJT1, transcript variant X1	-	-	-	-	-	-	-
ncbi_18094956	1867	2226	1228	699	745	712	32.41	28.22	22.69	12.44	14.05	13.44	27.7733	13.31	-1.06119	1.59026e-08	2.52923e-06	LOC18094956	cyanogenic beta-glucosidase	-	-	-	-	-	-	-
ncbi_7467537	249	256	340	75	70	85	5.93	4.45	8.61	1.84	1.81	2.19	6.33	1.94667	-1.7012	1.67355e-08	2.64683e-06	LOC7467537	protein tas, transcript variant X1	-	-	-	-	-	GO:0003824//catalytic activity	GO:0044710//single-organism metabolic process
ncbi_7478617	413	918	460	1274	963	1106	11.64	18.9	13.8	36.85	29.5	33.9	14.78	33.4167	1.17692	1.69972e-08	2.65987e-06	LOC7478617	uncharacterized protein At4g22758	-	-	-	-	-	-	-
ncbi_7468124	230	410	221	556	463	478	4.15	5.4	4.24	10.28	9.07	9.37	4.59667	9.57333	1.05843	1.70059e-08	2.65987e-06	LOC7468124	probable protein phosphatase 2C 13	-	-	-	-	-	GO:0004721//phosphoprotein phosphatase activity;GO:0043169//cation binding	GO:0006464//cellular protein modification process
ncbi_7455224	4	13	7	219	22	145	0.13	0.31	0.24	7.31	0.78	5.1	0.226667	4.39667	4.27777	1.83318e-08	2.8515e-06	LOC7455224	uncharacterized LOC7455224	-	-	-	-	GO:0043231//intracellular membrane-bounded organelle	GO:0046914//transition metal ion binding	GO:0006355//regulation of transcription, DNA-templated;GO:0032958//inositol phosphate biosynthetic process
ncbi_7465509	523	641	476	1014	836	845	7.53	6.76	7.32	15.02	13.12	13.27	7.20333	13.8033	0.93828	1.9226e-08	2.97425e-06	LOC7465509	potassium transporter 10, transcript variant X1	-	-	-	-	-	-	-
ncbi_7480386	107	252	199	376	416	412	3.42	5.88	6.76	12.31	14.43	14.3	5.35333	13.68	1.35356	2.04228e-08	3.14223e-06	LOC7480386	protein LIGHT-DEPENDENT SHORT HYPOCOTYLS 4	-	-	-	-	-	-	-
ncbi_18101538	468	831	581	903	901	867	6.3	8.16	8.33	12.47	13.18	12.74	7.59667	12.7967	0.75233	2.29185e-08	3.50715e-06	LOC18101538	protein indeterminate-domain 5, chloroplastic, transcript variant X1	-	-	-	-	-	GO:0001071//nucleic acid binding transcription factor activity;GO:0043169//cation binding	GO:0006355//regulation of transcription, DNA-templated;GO:0006996//organelle organization;GO:0009887//organ morphogenesis;GO:0010608//posttranscriptional regulation of gene expression;GO:0048869//cellular developmental process
ncbi_7464014	585	744	627	292	264	320	12.73	11.83	14.53	6.52	6.24	7.57	13.03	6.77667	-0.943189	2.36087e-08	3.59335e-06	LOC7464014	bZIP transcription factor 11	-	-	-	-	-	GO:0003677//DNA binding	GO:0010468//regulation of gene expression
ncbi_7475781	272	337	309	126	107	89	6.29	5.68	7.61	2.99	2.67	2.25	6.52667	2.63667	-1.30763	2.40748e-08	3.64469e-06	LOC7475781	carboxymethylenebutenolidase homolog	-	-	-	-	-	-	-
ncbi_7458645	986	1693	1029	1807	1767	1560	10.52	12.92	12.05	18.72	19.86	17.88	11.83	18.82	0.669817	2.84905e-08	4.29025e-06	LOC7458645	E3 SUMO-protein ligase SIZ1, transcript variant X1	-	-	-	-	-	-	-
ncbi_7466267	192	202	170	54	62	59	3.07	2.36	2.9	0.89	1.08	1.03	2.77667	1	-1.47335	3.05726e-08	4.57942e-06	LOC7466267	sugar transporter ERD6-like 7	-	-	-	-	GO:0009536//plastid;GO:0031090//organelle membrane;GO:0031224//intrinsic component of membrane	GO:0016628//oxidoreductase activity, acting on the CH-CH group of donors, NAD or NADP as acceptor;GO:0022857//transmembrane transporter activity	GO:0044710//single-organism metabolic process;GO:0044763//single-organism cellular process;GO:0044765//single-organism transport
ncbi_7478542	743	704	587	271	272	234	15.32	10.58	12.9	5.73	6.07	5.26	12.9333	5.68667	-1.18544	3.15563e-08	4.70189e-06	LOC7478542	probable anion transporter 1, chloroplastic, transcript variant X1	-	-	-	-	-	-	-
ncbi_7469780	697	1076	662	330	433	369	7.57	8.54	7.65	3.68	5.12	4.36	7.92	4.38667	-0.852375	3.27152e-08	4.84905e-06	LOC7469780	two-component response regulator-like PRR73, transcript variant X1	Organismal Systems	Environmental adaptation	ko04712//Circadian rhythm - plant	K12129	-	-	-
ncbi_18100284	11209	18251	9836	6215	6636	6947	136.35	162.36	127.77	78.01	88.11	92.3	142.16	86.14	-0.72276	3.30273e-08	4.86981e-06	LOC18100284	sucrose synthase, transcript variant X3	Metabolism;Metabolism;Metabolism	Global and overview maps;Global and overview maps;Carbohydrate metabolism	ko01100//Metabolic pathways;ko01110//Biosynthesis of secondary metabolites;ko00500//Starch and sucrose metabolism	K00695;K00695;K00695	-	-	-
ncbi_18110133	96	207	160	301	486	328	4.33	6.82	7.68	13.92	23.81	16.08	6.27667	17.9367	1.51484	3.345e-08	4.90658e-06	LOC18110133	17.5 kDa class I heat shock protein	Genetic Information Processing	Folding, sorting and degradation	ko04141//Protein processing in endoplasmic reticulum	K13993	-	-	-
ncbi_7482421	492	726	341	1597	852	1284	4.71	5.07	3.47	15.67	8.86	13.36	4.41667	12.63	1.51582	3.39497e-08	4.95421e-06	LOC7482421	DNA-binding protein SMUBP-2	-	-	-	-	GO:0009526//plastid envelope;GO:0009532//plastid stroma	GO:0003676//nucleic acid binding;GO:0017111//nucleoside-triphosphatase activity;GO:0032550//purine ribonucleoside binding	GO:0006787//porphyrin-containing compound catabolic process
ncbi_7458184	1832	2219	2098	974	935	1049	18.89	16.71	23	10.26	10.45	11.77	19.5333	10.8267	-0.851349	4.04945e-08	5.87898e-06	LOC7458184	puromycin-sensitive aminopeptidase, transcript variant X1	Metabolism;Metabolism	Global and overview maps;Metabolism of other amino acids	ko01100//Metabolic pathways;ko00480//Glutathione metabolism	K01256;K01256	-	-	-
ncbi_7463992	47	83	61	202	125	193	1.28	1.64	1.77	5.62	3.68	5.7	1.56333	5	1.6773	4.09603e-08	5.91626e-06	LOC7463992	B-box zinc finger protein 19, transcript variant X1	-	-	-	-	-	GO:0046914//transition metal ion binding	-
ncbi_18094647	18	70	80	345	198	268	0.39	1.11	1.84	7.65	4.65	6.3	1.11333	6.2	2.47738	4.23715e-08	6.08902e-06	LOC18094647	zinc transporter 1	-	-	-	-	-	-	-
ncbi_7476336	236	384	315	581	478	518	3.67	4.36	5.21	9.26	8.07	8.75	4.41333	8.69333	0.978041	4.49071e-08	6.42081e-06	LOC7476336	CBL-interacting serine/threonine-protein kinase 12	-	-	-	-	-	GO:0004672//protein kinase activity;GO:0032550//purine ribonucleoside binding	GO:0006464//cellular protein modification process;GO:0006796//phosphate-containing compound metabolic process;GO:0050794//regulation of cellular process
ncbi_7481540	872	1091	815	446	420	486	14.69	13.42	14.62	7.7	7.69	8.9	14.2433	8.09667	-0.814887	4.56119e-08	6.48881e-06	LOC7481540	putative E3 ubiquitin-protein ligase XBAT31	-	-	-	-	-	GO:0003824//catalytic activity;GO:0046914//transition metal ion binding	GO:0032446//protein modification by small protein conjugation;GO:0032879//regulation of localization
ncbi_7469193	62	115	62	221	200	148	0.99	1.35	1.04	3.63	3.57	2.59	1.12667	3.26333	1.53429	4.66613e-08	6.60491e-06	LOC7469193	ACT domain-containing protein ACR3, transcript variant X2	-	-	-	-	-	GO:0031406//carboxylic acid binding	-
ncbi_18104727	497	818	291	1336	1042	1207	6.96	8.37	4.35	19.2	15.87	18.39	6.56	17.82	1.44173	5.15567e-08	7.26154e-06	LOC18104727	uncharacterized LOC18104727	-	-	-	-	-	-	-
ncbi_7455696	60	153	90	336	195	475	0.8	1.48	1.27	4.71	2.85	7.08	1.18333	4.88	2.04402	5.87004e-08	8.22677e-06	LOC7455696	putative G3BP-like protein, transcript variant X1	-	-	-	-	GO:0044464//cell part	GO:0097159//organic cyclic compound binding	GO:0051234//establishment of localization
ncbi_7495323	1048	1213	1582	233	503	221	24.71	20.89	39.72	5.63	12.88	5.67	28.44	8.06	-1.81907	6.59096e-08	9.19163e-06	LOC7495323	uncharacterized protein ycf23	-	-	-	-	-	-	-
ncbi_7493410	3145	3937	1908	978	1339	935	61.05	55.67	39.54	19.68	28.57	19.77	52.0867	22.6733	-1.19992	6.78506e-08	9.41594e-06	LOC7493410	lysosomal Pro-X carboxypeptidase, transcript variant X1	-	-	-	-	-	GO:0070011//peptidase activity, acting on L-amino acid peptides	GO:0019538//protein metabolic process;GO:0019758//glycosinolate biosynthetic process
ncbi_7462795	428	661	446	769	675	749	7.17	7.99	7.9	13.08	12.15	13.53	7.68667	12.92	0.749176	7.09619e-08	9.79966e-06	LOC7462795	uncharacterized LOC7462795, transcript variant X2	-	-	-	-	-	-	-
ncbi_7462344	6974	7403	3434	2143	2053	1552	183.78	142.46	96.33	57.91	58.76	44.46	140.857	53.71	-1.39097	7.23378e-08	9.94118e-06	LOC7462344	stem-specific protein TSJT1	-	-	-	-	GO:0005911//cell-cell junction;GO:0016020//membrane;GO:0043231//intracellular membrane-bounded organelle;GO:0044444//cytoplasmic part	-	GO:0009863//salicylic acid mediated signaling pathway;GO:0042743//hydrogen peroxide metabolic process
ncbi_18095650	827	1064	787	355	437	464	19.96	18.75	20.21	8.79	11.46	12.17	19.64	10.8067	-0.861873	7.44444e-08	1.01813e-05	LOC18095650	cytochrome c-type biogenesis ccda-like chloroplastic protein, transcript variant X1	-	-	-	-	-	-	GO:0043623//cellular protein complex assembly;GO:0044710//single-organism metabolic process
ncbi_7454416	2847	4063	2884	7731	4445	6043	53.93	56.21	58.15	150.18	91.47	124.44	56.0967	122.03	1.12125	7.63577e-08	1.03924e-05	LOC7454416	polyubiquitin	-	-	-	-	-	-	-
ncbi_7465601	771	959	769	1142	1207	1281	9.27	8.43	9.85	14.09	15.77	16.75	9.18333	15.5367	0.758587	7.67929e-08	1.03924e-05	LOC7465601	ankyrin repeat protein SKIP35	-	-	-	-	-	-	-
ncbi_18098477	685	1015	758	1167	1045	1173	6.91	7.48	8.14	12.07	11.45	12.86	7.51	12.1267	0.691298	7.70897e-08	1.03924e-05	LOC18098477	uncharacterized LOC18098477	-	-	-	-	-	-	GO:0010467//gene expression
ncbi_7498216	235	327	195	464	526	376	5.52	5.61	4.88	11.2	13.44	9.62	5.33667	11.42	1.09755	7.93346e-08	1.06444e-05	LOC7498216	probable 6-phosphogluconolactonase 1, transcript variant X2	Metabolism;Metabolism;Metabolism;Metabolism	Global and overview maps;Global and overview maps;Global and overview maps;Carbohydrate metabolism	ko01100//Metabolic pathways;ko01110//Biosynthesis of secondary metabolites;ko01200//Carbon metabolism;ko00030//Pentose phosphate pathway	K01057;K01057;K01057;K01057	-	GO:0052689//carboxylic ester hydrolase activity	GO:0006739//NADP metabolic process
ncbi_7458626	1312	1723	1090	702	683	551	15.73	14.93	13.83	8.57	8.88	7.07	14.83	8.17333	-0.859522	8.378e-08	1.11878e-05	LOC7458626	two-component response regulator-like PRR37, transcript variant X4	Organismal Systems	Environmental adaptation	ko04712//Circadian rhythm - plant	K12129	-	-	-
ncbi_7471150	457	640	579	242	264	260	8.74	8.94	11.79	4.75	5.49	5.41	9.82333	5.21667	-0.913084	8.70348e-08	1.15679e-05	LOC7471150	protein XRI1, transcript variant X1	-	-	-	-	-	-	-
ncbi_7488992	11	39	29	115	82	129	0.38	0.98	1.06	4.05	3.06	4.81	0.806667	3.97333	2.30031	8.92617e-08	1.17126e-05	LOC7488992	pathogenesis-related protein PR-1	-	-	-	-	-	-	-
ncbi_7458371	198	379	187	468	409	492	2.24	3.14	2.26	5.44	5.04	6.06	2.54667	5.51333	1.11431	8.96544e-08	1.17126e-05	LOC7458371	putative clathrin assembly protein At2g25430	-	-	-	-	GO:0030135//coated vesicle	GO:0005515//protein binding;GO:0016628//oxidoreductase activity, acting on the CH-CH group of donors, NAD or NADP as acceptor;GO:0035091//phosphatidylinositol binding	GO:0006901//vesicle coating;GO:0044710//single-organism metabolic process
ncbi_7469344	1936	2852	2110	980	1297	824	29.09	31.29	33.74	15.1	21.17	13.46	31.3733	16.5767	-0.920385	8.97787e-08	1.17126e-05	LOC7469344	zinc finger protein CONSTANS-LIKE 9	-	-	-	-	-	GO:0046914//transition metal ion binding	-
ncbi_7487087	8	33	17	115	66	93	0.53	1.59	1.19	7.77	4.72	6.66	1.10333	6.38333	2.53244	9.88637e-08	1.28387e-05	LOC7487087	uncharacterized LOC7487087	-	-	-	-	-	-	-
ncbi_7472617	28	44	23	122	93	82	0.77	0.88	0.67	3.45	2.78	2.45	0.773333	2.89333	1.90357	1.03896e-07	1.34306e-05	LOC7472617	UPF0301 protein Sden_2674	-	-	-	-	GO:0009536//plastid	-	-
ncbi_7468515	729	997	1089	409	315	367	12.85	12.83	20.42	7.4	6.02	7.03	15.3667	6.81667	-1.17267	1.09369e-07	1.40503e-05	LOC7468515	fatty acid hydroperoxide lyase, chloroplastic	-	-	-	-	-	GO:0016491//oxidoreductase activity;GO:0016836//hydro-lyase activity;GO:0046906//tetrapyrrole binding;GO:0046914//transition metal ion binding	GO:0044710//single-organism metabolic process
ncbi_7489116	25	32	8	97	89	104	0.43	0.4	0.15	1.7	1.65	1.94	0.326667	1.76333	2.43241	1.09683e-07	1.40503e-05	LOC7489116	berberine bridge enzyme-like 15	-	-	-	-	-	GO:0000166//nucleotide binding;GO:0016616//oxidoreductase activity, acting on the CH-OH group of donors, NAD or NADP as acceptor;GO:0046993//oxidoreductase activity, acting on X-H and Y-H to form an X-Y bond, with oxygen as acceptor	GO:0044710//single-organism metabolic process
ncbi_7478358	237	444	259	477	490	474	4.31	5.89	5.01	8.89	9.67	9.36	5.07	9.30667	0.876279	1.10211e-07	1.40544e-05	LOC7478358	protein BIG GRAIN 1-like B	-	-	-	-	-	-	-
ncbi_7487671	2672	4102	2474	3817	4317	3889	14.33	16.07	14.13	21	25.16	22.68	14.8433	22.9467	0.628469	1.17725e-07	1.49453e-05	LOC7487671	mediator of RNA polymerase II transcription subunit 14	-	-	-	-	-	-	-
ncbi_18108099	640	838	651	1261	2049	1093	13.15	12.54	14.25	26.57	45.72	24.38	13.3133	32.2233	1.27523	1.20333e-07	1.52082e-05	LOC18108099	actin-7, transcript variant X1	-	-	-	-	-	GO:0017111//nucleoside-triphosphatase activity;GO:0032550//purine ribonucleoside binding	-
ncbi_7454722	5724	8239	5188	9363	9989	7702	78.85	82.88	76.08	132.26	149.46	115.32	79.27	132.347	0.739475	1.20998e-07	1.52243e-05	LOC7454722	acetolactate synthase 2, chloroplastic	Metabolism;Metabolism;Metabolism;Metabolism;Metabolism;Metabolism;Metabolism;Metabolism	Global and overview maps;Global and overview maps;Global and overview maps;Global and overview maps;Metabolism of cofactors and vitamins;Carbohydrate metabolism;Amino acid metabolism;Carbohydrate metabolism	ko01100//Metabolic pathways;ko01110//Biosynthesis of secondary metabolites;ko01230//Biosynthesis of amino acids;ko01210//2-Oxocarboxylic acid metabolism;ko00770//Pantothenate and CoA biosynthesis;ko00650//Butanoate metabolism;ko00290//Valine, leucine and isoleucine biosynthesis;ko00660//C5-Branched dibasic acid metabolism	K01652;K01652;K01652;K01652;K01652;K01652;K01652;K01652	GO:0009532//plastid stroma	GO:0000166//nucleotide binding;GO:0016744//transferase activity, transferring aldehyde or ketonic groups;GO:0019842//vitamin binding;GO:0043169//cation binding	GO:0006549//isoleucine metabolic process;GO:0006573//valine metabolic process;GO:0006950//response to stress;GO:0008652//cellular amino acid biosynthetic process
ncbi_18097924	295	582	553	42	124	121	3.93	5.65	7.82	0.58	1.8	1.75	5.8	1.37667	-2.07487	1.23952e-07	1.55269e-05	LOC18097924	lysine histidine transporter-like 8	-	-	-	-	GO:0016020//membrane	-	GO:0006810//transport;GO:0006950//response to stress;GO:0044699//single-organism process;GO:0050789//regulation of biological process
ncbi_7461994	355	347	186	59	91	80	9.7	6.93	5.41	1.65	2.7	2.38	7.34667	2.24333	-1.71145	1.27323e-07	1.58789e-05	LOC7461994	ethylene-responsive transcription factor 2	-	-	-	-	-	-	-
ncbi_112323859	141	205	137	44	39	60	1.1	1.17	1.15	0.36	0.33	0.51	1.14	0.4	-1.51096	1.32661e-07	1.64112e-05	LOC112323859	probable disease resistance protein At4g27220	-	-	-	-	-	-	-
ncbi_7479116	3208	3332	3274	1226	1708	1333	48.97	37.14	53.2	19.19	28.32	22.11	46.4367	23.2067	-1.00073	1.3275e-07	1.64112e-05	LOC7479116	tubulin beta chain	Cellular Processes	Transport and catabolism	ko04145//Phagosome	K07375	GO:0015630//microtubule cytoskeleton;GO:0032991//macromolecular complex	GO:0005198//structural molecule activity;GO:0017111//nucleoside-triphosphatase activity;GO:0032550//purine ribonucleoside binding	GO:0043623//cellular protein complex assembly;GO:0044763//single-organism cellular process
ncbi_18106618	995	2511	1201	2882	2728	2545	19.49	35.91	25.04	57.88	58.03	54.18	26.8133	56.6967	1.08031	1.37932e-07	1.69776e-05	LOC18106618	aspartic proteinase PCS1	-	-	-	-	-	-	-
ncbi_7474693	1081	1956	1719	2476	2631	3424	10.35	13.67	17.52	24.3	27.36	35.63	13.8467	29.0967	1.07132	1.44664e-07	1.77291e-05	LOC7474693	EIN3-binding F-box protein 1	Environmental Information Processing;Environmental Information Processing	Signal transduction;Signal transduction	ko04075//Plant hormone signal transduction;ko04016//MAPK signaling pathway - plant	K14515;K14515	-	-	-
ncbi_18106810	558	736	788	242	324	248	5.52	5.32	8.3	2.46	3.48	2.67	6.38	2.87	-1.15251	1.47673e-07	1.802e-05	LOC18106810	receptor-like protein kinase HSL1	-	-	-	-	GO:0031224//intrinsic component of membrane	GO:0004702//receptor signaling protein serine/threonine kinase activity;GO:0016628//oxidoreductase activity, acting on the CH-CH group of donors, NAD or NADP as acceptor;GO:0032550//purine ribonucleoside binding	GO:0032147//activation of protein kinase activity;GO:0044710//single-organism metabolic process
ncbi_7460778	654	834	712	1246	1059	1046	10.17	9.54	12.68	19.42	17.15	17.23	10.7967	17.9333	0.732058	1.60318e-07	1.9479e-05	LOC7460778	E3 ubiquitin-protein ligase BOI, transcript variant X3	-	-	-	-	-	-	-
ncbi_18106708	2608	4449	2573	1687	1859	1721	29.82	37.15	31.32	19.78	23.09	21.39	32.7633	21.42	-0.613124	1.70638e-07	2.06443e-05	LOC18106708	ABC transporter G family member 11	-	-	-	-	-	-	-
ncbi_18095912	7411	11578	8971	17624	12321	13812	158.49	180.81	204.23	386.5	286.2	321.07	181.177	331.257	0.870552	1.72329e-07	2.07602e-05	LOC18095912	polyubiquitin	-	-	-	-	-	-	-
ncbi_18104854	740	1096	632	1185	1189	1110	5.77	6.24	5.25	9.48	10.07	9.41	5.75333	9.65333	0.746629	1.75287e-07	2.1027e-05	LOC18104854	kinesin-like protein KIN-4A, transcript variant X2	-	-	-	-	GO:0005875//microtubule associated complex	GO:0003774//motor activity;GO:0015631//tubulin binding;GO:0032550//purine ribonucleoside binding	GO:0007017//microtubule-based process
ncbi_7459030	801	1248	510	315	218	297	13.81	15.71	9.36	5.57	4.08	5.57	12.96	5.07333	-1.35306	1.84434e-07	2.20309e-05	LOC7459030	sugar transport protein 13	-	-	-	-	-	-	-
ncbi_7463755	18	16	14	71	60	64	0.49	0.32	0.4	1.97	1.77	1.88	0.403333	1.87333	2.21556	1.88002e-07	2.23628e-05	LOC7463755	NDR1/HIN1-like protein 13	-	-	-	-	-	-	-
ncbi_7489678	509	763	636	300	337	304	7.2	7.88	9.57	4.35	5.18	4.67	8.21667	4.73333	-0.795697	1.91938e-07	2.27071e-05	LOC7489678	glucan endo-1,3-beta-glucosidase 8	-	-	-	-	-	GO:0008422//beta-glucosidase activity	GO:0044238//primary metabolic process
ncbi_7453550	360	444	247	130	97	130	8.89	8	6.5	3.3	2.59	3.49	7.79667	3.12667	-1.31823	1.92501e-07	2.27071e-05	LOC7453550	uncharacterized LOC7453550, transcript variant X1	-	-	-	-	GO:0044434//chloroplast part	-	-
ncbi_7478905	2009	2904	2461	1266	1461	1244	38.95	41.11	50.8	25.18	30.76	26.21	43.62	27.3833	-0.671692	1.98914e-07	2.33663e-05	LOC7478905	calreticulin	Genetic Information Processing;Cellular Processes	Folding, sorting and degradation;Transport and catabolism	ko04141//Protein processing in endoplasmic reticulum;ko04145//Phagosome	K08057;K08057	-	-	-
ncbi_7464070	1887	2377	2298	1120	1074	1106	30.78	28.32	39.91	18.74	19.03	19.61	33.0033	19.1267	-0.787026	2.18692e-07	2.55833e-05	LOC7464070	protein NRT1/ PTR FAMILY 3.1	-	-	-	-	-	-	GO:0051234//establishment of localization
ncbi_18111256	667	1279	763	1348	1375	1167	11.15	15.62	13.59	23.12	24.98	21.22	13.4533	23.1067	0.780345	2.21089e-07	2.57573e-05	LOC18111256	protein DETOXIFICATION 40	-	-	-	-	GO:0031224//intrinsic component of membrane	GO:0015291//secondary active transmembrane transporter activity	GO:0044763//single-organism cellular process
ncbi_7482780	420	566	370	662	648	639	13.25	13.03	12.42	21.41	22.2	21.91	12.9	21.84	0.759602	2.27561e-07	2.63319e-05	LOC7482780	REF/SRPP-like protein At1g67360	-	-	-	-	-	-	-
ncbi_7488355	1368	1642	2631	564	650	343	14.34	12.57	29.35	6.06	7.4	3.91	18.7533	5.79	-1.69551	2.28522e-07	2.63319e-05	LOC7488355	alpha-xylosidase 1	-	-	-	-	-	GO:0005488//binding;GO:0090599//alpha-glucosidase activity	GO:0044238//primary metabolic process
ncbi_7464743	17805	27913	14859	28208	33902	26794	275.99	315.44	244.75	449.26	572.29	451.65	278.727	491.067	0.817068	2.28811e-07	2.63319e-05	LOC7464743	root phototropism protein 2, transcript variant X1	-	-	-	-	-	-	-
ncbi_7468008	800	1258	690	388	443	462	11.14	13.03	10.12	5.53	6.89	6.92	11.43	6.44667	-0.8262	2.36446e-07	2.71004e-05	LOC7468008	transcription factor DIVARICATA, transcript variant X1	-	-	-	-	GO:0043231//intracellular membrane-bounded organelle	GO:0001071//nucleic acid binding transcription factor activity;GO:0005488//binding	GO:0010468//regulation of gene expression
ncbi_7477811	798	1451	837	1895	1345	1953	10.05	13.34	11.22	24.46	18.39	26.72	11.5367	23.19	1.00728	2.55389e-07	2.91534e-05	LOC7477811	primary amine oxidase	Metabolism;Metabolism;Metabolism;Metabolism;Metabolism;Metabolism;Metabolism;Metabolism	Global and overview maps;Global and overview maps;Amino acid metabolism;Amino acid metabolism;Metabolism of other amino acids;Amino acid metabolism;Biosynthesis of other secondary metabolites;Biosynthesis of other secondary metabolites	ko01100//Metabolic pathways;ko01110//Biosynthesis of secondary metabolites;ko00260//Glycine, serine and threonine metabolism;ko00350//Tyrosine metabolism;ko00410//beta-Alanine metabolism;ko00360//Phenylalanine metabolism;ko00950//Isoquinoline alkaloid biosynthesis;ko00960//Tropane, piperidine and pyridine alkaloid biosynthesis	K00276;K00276;K00276;K00276;K00276;K00276;K00276;K00276	-	GO:0016641//oxidoreductase activity, acting on the CH-NH2 group of donors, oxygen as acceptor;GO:0043169//cation binding;GO:0048037//cofactor binding	GO:0044710//single-organism metabolic process;GO:1901564//organonitrogen compound metabolic process
ncbi_7456810	24365	24013	15064	6147	8181	2952	622.22	447.8	409.51	160.98	226.92	81.94	493.177	156.613	-1.6549	2.71754e-07	3.0897e-05	LOC7456810	stem-specific protein TSJT1	-	-	-	-	-	-	-
ncbi_7474696	88	109	73	19	25	17	2.13	1.93	1.88	0.47	0.66	0.44	1.98	0.523333	-1.9197	2.88431e-07	3.2662e-05	LOC7474696	SPX domain-containing protein 1	-	-	-	-	-	-	-
ncbi_112328214	3787	5253	3302	5755	5715	5029	86.66	87.78	80.43	135.04	142.04	125.08	84.9567	134.053	0.658008	2.91777e-07	3.29092e-05	LOC112328214	B-box zinc finger protein 24-like	-	-	-	-	-	GO:0046914//transition metal ion binding	-
ncbi_7477038	782	1483	868	1586	2424	1517	7.87	10.9	9.3	16.37	26.5	16.6	9.35667	19.8233	1.08313	2.93208e-07	3.29394e-05	LOC7477038	lipoxygenase 6, chloroplastic	Metabolism;Metabolism;Metabolism;Metabolism	Global and overview maps;Global and overview maps;Lipid metabolism;Lipid metabolism	ko01100//Metabolic pathways;ko01110//Biosynthesis of secondary metabolites;ko00592//alpha-Linolenic acid metabolism;ko00591//Linoleic acid metabolism	K00454;K00454;K00454;K00454	-	GO:0016701//oxidoreductase activity, acting on single donors with incorporation of molecular oxygen;GO:0043169//cation binding	GO:0006633//fatty acid biosynthetic process
ncbi_7468530	477	766	404	871	783	854	6.58	7.55	6.3	12.5	11.62	13.05	6.81	12.39	0.863449	2.95101e-07	3.29486e-05	LOC7468530	E3 ubiquitin-protein ligase COP1, transcript variant X1	Genetic Information Processing;Organismal Systems	Folding, sorting and degradation;Environmental adaptation	ko04120//Ubiquitin mediated proteolysis;ko04712//Circadian rhythm - plant	K10143;K10143	-	GO:0016628//oxidoreductase activity, acting on the CH-CH group of donors, NAD or NADP as acceptor;GO:0046914//transition metal ion binding	GO:0044710//single-organism metabolic process
ncbi_18106473	258	417	200	543	457	548	6.1	7.19	5.03	13.15	11.74	14.06	6.10667	12.9833	1.0882	2.95618e-07	3.29486e-05	LOC18106473	beta-carotene hydroxylase 2, chloroplastic, transcript variant X1	Metabolism;Metabolism;Metabolism	Global and overview maps;Global and overview maps;Metabolism of terpenoids and polyketides	ko01100//Metabolic pathways;ko01110//Biosynthesis of secondary metabolites;ko00906//Carotenoid biosynthesis	K15746;K15746;K15746	GO:0031224//intrinsic component of membrane	GO:0003824//catalytic activity	GO:0006631//fatty acid metabolic process
ncbi_7465539	404	922	482	1252	871	1344	6.84	11.4	8.68	21.74	16.01	24.73	8.97333	20.8267	1.21472	3.07428e-07	3.41305e-05	LOC7465539	protein DETOXIFICATION 27	-	-	-	-	-	-	-
ncbi_7463038	115	156	91	343	199	410	1.74	1.73	1.46	5.34	3.28	6.75	1.64333	5.12333	1.64046	3.09945e-07	3.42756e-05	LOC7463038	cyclic dof factor 3	-	-	-	-	-	-	GO:0010468//regulation of gene expression
ncbi_7469610	1257	1676	670	414	390	430	18.45	17.96	10.47	6.23	6.22	6.86	15.6267	6.43667	-1.27962	3.19186e-07	3.51601e-05	LOC7469610	probable indole-3-acetic acid-amido synthetase GH3.1	Environmental Information Processing	Signal transduction	ko04075//Plant hormone signal transduction	K14487	-	GO:0003824//catalytic activity	GO:0009725//response to hormone;GO:0014070//response to organic cyclic compound
ncbi_7465525	2476	5646	2612	6243	6189	5157	31.95	53.2	35.88	82.61	86.74	72.33	40.3433	80.56	0.997733	3.24585e-07	3.56163e-05	LOC7465525	acid beta-fructofuranosidase	Metabolism;Metabolism;Metabolism;Metabolism	Global and overview maps;Global and overview maps;Carbohydrate metabolism;Carbohydrate metabolism	ko01100//Metabolic pathways;ko01110//Biosynthesis of secondary metabolites;ko00500//Starch and sucrose metabolism;ko00052//Galactose metabolism	K01193;K01193;K01193;K01193	-	GO:0004564//beta-fructofuranosidase activity	GO:0044238//primary metabolic process
ncbi_7488932	1334	1975	1496	2167	1953	2026	10.93	11.59	13.28	18.08	17.57	17.8	11.9333	17.8167	0.57823	3.39826e-07	3.71447e-05	LOC7488932	protein phosphatase 2C and cyclic nucleotide-binding/kinase domain-containing protein, transcript variant X1	-	-	-	-	GO:0016020//membrane;GO:0044424//intracellular part	GO:0004690//cyclic nucleotide-dependent protein kinase activity;GO:0004721//phosphoprotein phosphatase activity;GO:0019887//protein kinase regulator activity;GO:0032550//purine ribonucleoside binding;GO:0043169//cation binding	GO:0001932//regulation of protein phosphorylation
ncbi_18106463	1520	1675	917	295	549	488	31.57	25.41	20.27	6.27	12.38	11.01	25.75	9.88667	-1.38102	3.52692e-07	3.84027e-05	LOC18106463	protein REVEILLE 6	-	-	-	-	-	GO:0001071//nucleic acid binding transcription factor activity;GO:0005488//binding	GO:0010468//regulation of gene expression
ncbi_7498158	563	929	767	1378	1018	1398	6.49	7.82	9.41	16.29	12.74	17.51	7.90667	15.5133	0.972367	3.60362e-07	3.90876e-05	LOC7498158	uncharacterized LOC7498158	-	-	-	-	-	-	-
ncbi_7457185	266	438	327	76	119	145	5.69	6.84	7.44	1.68	2.76	3.38	6.65667	2.60667	-1.35259	3.72313e-07	4.02297e-05	LOC7457185	photosystem II stability/assembly factor HCF136, chloroplastic, transcript variant X1	-	-	-	-	GO:0009521//photosystem;GO:0009526//plastid envelope;GO:0009532//plastid stroma;GO:0009534//chloroplast thylakoid	-	GO:0006355//regulation of transcription, DNA-templated;GO:0006779//porphyrin-containing compound biosynthetic process;GO:0009639//response to red or far red light;GO:0009658//chloroplast organization;GO:0009668//plastid membrane organization;GO:0016072//rRNA metabolic process;GO:0016109//tetraterpenoid biosynthetic process;GO:0031399//regulation of protein modification process;GO:0042743//hydroge…
ncbi_7461205	707	1637	749	3716	1402	3242	10.82	18.3	12.2	58.31	23.3	53.92	13.7733	45.1767	1.7137	3.79818e-07	4.08846e-05	LOC7461205	polyol transporter 5	-	-	-	-	GO:0031224//intrinsic component of membrane	GO:0016628//oxidoreductase activity, acting on the CH-CH group of donors, NAD or NADP as acceptor;GO:0022857//transmembrane transporter activity	GO:0044710//single-organism metabolic process;GO:0044763//single-organism cellular process;GO:0044765//single-organism transport
ncbi_7469045	153	244	139	490	266	509	2.35	2.74	2.27	7.72	4.45	8.5	2.45333	6.89	1.48976	3.94645e-07	4.23197e-05	LOC7469045	inorganic phosphate transporter 2-1, chloroplastic	-	-	-	-	GO:0009528//plastid inner membrane;GO:0031224//intrinsic component of membrane	GO:0015114//phosphate ion transmembrane transporter activity;GO:0015291//secondary active transmembrane transporter activity	GO:0006817//phosphate ion transport;GO:0009555//pollen development;GO:0016109//tetraterpenoid biosynthetic process;GO:0052386//cell wall thickening
ncbi_18102037	172	179	154	62	46	39	3.5	2.66	3.33	1.29	1.01	0.87	3.16333	1.05667	-1.58193	3.96282e-07	4.23349e-05	LOC18102037	RNA polymerase sigma factor sigD, chloroplastic	-	-	-	-	-	-	GO:0010467//gene expression;GO:0032774//RNA biosynthetic process
ncbi_18096911	217	235	148	57	25	54	3.51	2.78	2.55	0.95	0.44	0.95	2.94667	0.78	-1.91754	3.99688e-07	4.25382e-05	LOC18096911	beta-amylase 3, chloroplastic	Metabolism;Metabolism;Metabolism	Global and overview maps;Global and overview maps;Carbohydrate metabolism	ko01100//Metabolic pathways;ko01110//Biosynthesis of secondary metabolites;ko00500//Starch and sucrose metabolism	K01177;K01177;K01177	GO:0009532//plastid stroma	GO:0016160//amylase activity	GO:0000023//maltose metabolic process;GO:0005982//starch metabolic process
ncbi_7464118	125	169	164	309	393	251	1.22	1.21	1.71	3.11	4.18	2.67	1.38	3.32	1.26651	4.18919e-07	4.4418e-05	LOC7464118	triacylglycerol lipase SDP1, transcript variant X1	Metabolism;Metabolism;Metabolism;Metabolism;Metabolism;Metabolism;Metabolism;Metabolism;Metabolism	Global and overview maps;Global and overview maps;Lipid metabolism;Lipid metabolism;Lipid metabolism;Lipid metabolism;Lipid metabolism;Lipid metabolism;Lipid metabolism	ko01100//Metabolic pathways;ko01110//Biosynthesis of secondary metabolites;ko00564//Glycerophospholipid metabolism;ko00561//Glycerolipid metabolism;ko00592//alpha-Linolenic acid metabolism;ko00100//Steroid biosynthesis;ko00565//Ether lipid metabolism;ko00591//Linoleic acid metabolism;ko00590//Arachidonic acid metabolism	K14674;K14674;K14674;K14674;K14674;K14674;K14674;K14674;K14674	-	-	-
ncbi_7497651	732	1161	763	445	527	448	17.28	20.01	19.17	10.77	13.51	11.49	18.82	11.9233	-0.658479	4.23936e-07	4.47822e-05	LOC7497651	RNA-binding protein CP33, chloroplastic	-	-	-	-	-	-	-
ncbi_7477637	492	1033	537	957	1278	1112	5.79	8.89	6.74	11.57	16.36	14.25	7.14	14.06	0.977601	4.26505e-07	4.48861e-05	LOC7477637	cytokinin dehydrogenase 5	Metabolism	Metabolism of terpenoids and polyketides	ko00908//Zeatin biosynthesis	K00279	GO:0044421//extracellular region part	GO:0000166//nucleotide binding;GO:0016616//oxidoreductase activity, acting on the CH-OH group of donors, NAD or NADP as acceptor;GO:0016645//oxidoreductase activity, acting on the CH-NH group of donors	GO:0001101//response to acid chemical;GO:0009690//cytokinin metabolic process;GO:0032787//monocarboxylic acid metabolic process
ncbi_7481632	3573	5245	2614	1377	1922	1129	61.19	65.6	47.66	24.18	35.75	21.02	58.15	26.9833	-1.10771	4.32496e-07	4.5348e-05	LOC7481632	basic 7S globulin 2	-	-	-	-	-	-	-
ncbi_7497869	344	758	442	975	1010	709	3.25	5.24	4.46	9.47	10.39	7.3	4.31667	9.05333	1.06853	4.41671e-07	4.61392e-05	LOC7497869	protein NLP7	-	-	-	-	-	-	-
ncbi_7491639	139	259	156	317	281	340	1.54	2.08	1.98	3.75	3.53	4.35	1.86667	3.87667	1.05435	4.56263e-07	4.74882e-05	LOC7491639	serine/threonine-protein kinase CTR1, transcript variant X2	Environmental Information Processing;Environmental Information Processing	Signal transduction;Signal transduction	ko04075//Plant hormone signal transduction;ko04016//MAPK signaling pathway - plant	K14510;K14510	-	GO:0004674//protein serine/threonine kinase activity	GO:0006468//protein phosphorylation
ncbi_7489797	1982	2696	1335	913	892	698	33.48	33.25	24	15.81	16.36	12.81	30.2433	14.9933	-1.0123	4.61397e-07	4.78467e-05	LOC7489797	UDP-glycosyltransferase 91A1	-	-	-	-	-	GO:0016758//transferase activity, transferring hexosyl groups	-
ncbi_7477089	282	399	213	106	96	125	7.64	7.9	6.14	2.96	2.82	3.69	7.22667	3.15667	-1.19493	4.86699e-07	5.02863e-05	LOC7477089	uncharacterized LOC7477089	-	-	-	-	-	-	-
ncbi_18104358	3244	3202	1710	1019	1072	710	66.66	48.04	37.4	21.47	23.92	15.86	50.7	20.4167	-1.31224	5.09941e-07	5.24961e-05	LOC18104358	DNA damage-repair/toleration protein DRT100	-	-	-	-	-	GO:0016628//oxidoreductase activity, acting on the CH-CH group of donors, NAD or NADP as acceptor	GO:0006796//phosphate-containing compound metabolic process;GO:0044710//single-organism metabolic process
ncbi_18105084	867	1069	939	513	435	476	13.5	12.16	15.57	8.19	7.36	8.06	13.7433	7.87	-0.804296	5.24052e-07	5.37533e-05	LOC18105084	pentatricopeptide repeat-containing protein At1g02150	-	-	-	-	-	-	-
ncbi_7460240	357	481	743	143	178	129	3.2	3.12	7.05	1.3	1.72	1.24	4.45667	1.42	-1.65007	5.37947e-07	5.49793e-05	LOC7460240	beta-galactosidase, transcript variant X1	Metabolism;Metabolism;Metabolism;Metabolism	Global and overview maps;Carbohydrate metabolism;Lipid metabolism;Glycan biosynthesis and metabolism	ko01100//Metabolic pathways;ko00052//Galactose metabolism;ko00600//Sphingolipid metabolism;ko00511//Other glycan degradation	K01190;K01190;K01190;K01190	GO:1902494//catalytic complex	GO:0005488//binding;GO:0015925//galactosidase activity	GO:0044238//primary metabolic process
ncbi_18104891	43	66	63	6	0	6	0.99	1.11	1.55	0.15	0	0.15	1.21667	0.1	-3.60486	5.45633e-07	5.55643e-05	LOC18104891	uncharacterized LOC18104891, transcript variant X1	-	-	-	-	-	-	-
ncbi_7458299	3984	6307	3652	5807	6092	5744	69.53	80.38	67.85	103.93	115.48	108.96	72.5867	109.457	0.592583	5.54343e-07	5.62489e-05	LOC7458299	cyprosin	-	-	-	-	-	GO:0016787//hydrolase activity	GO:0019538//protein metabolic process
ncbi_18098845	1691	3012	1843	2820	2718	2741	27.63	35.94	32.06	47.25	48.24	48.67	31.8767	48.0533	0.592136	5.61074e-07	5.67286e-05	LOC18098845	gibberellin receptor GID1C	Environmental Information Processing	Signal transduction	ko04075//Plant hormone signal transduction	K14493	-	-	-
ncbi_7487768	22	29	6	66	107	114	0.58	0.56	0.16	1.77	3.04	3.25	0.433333	2.68667	2.63227	5.64837e-07	5.69058e-05	LOC7487768	uncharacterized LOC7487768, transcript variant X1	-	-	-	-	-	-	-
ncbi_7491720	35	21	28	0	0	0	0.53	0.23	0.45	0	0	0	0.403333	0.001	-8.65583	5.68101e-07	5.70317e-05	LOC7491720	glutaredoxin-C9	-	-	-	-	-	-	GO:0044699//single-organism process
ncbi_7461375	731	710	669	282	285	328	25.59	18.13	24.9	10.13	10.84	12.46	22.8733	11.1433	-1.03749	5.78866e-07	5.79071e-05	LOC7461375	uncharacterized LOC7461375	-	-	-	-	GO:0009526//plastid envelope	-	-
ncbi_112328244	255	366	225	129	109	115	6.65	6.97	6.26	3.44	3.1	3.25	6.62667	3.26333	-1.02194	5.88826e-07	5.8696e-05	LOC112328244	bifunctional aspartate aminotransferase and glutamate/aspartate-prephenate aminotransferase-like	Metabolism;Metabolism;Metabolism;Metabolism;Metabolism;Metabolism;Metabolism;Metabolism	Global and overview maps;Global and overview maps;Global and overview maps;Amino acid metabolism;Amino acid metabolism;Amino acid metabolism;Biosynthesis of other secondary metabolites;Biosynthesis of other secondary metabolites	ko01100//Metabolic pathways;ko01110//Biosynthesis of secondary metabolites;ko01230//Biosynthesis of amino acids;ko00350//Tyrosine metabolism;ko00400//Phenylalanine, tyrosine and tryptophan biosynthesis;ko00360//Phenylalanine metabolism;ko00950//Isoquinoline alkaloid biosynthesis;ko00960//Tropane, piperidine and pyridine alkaloid biosynthesis	K15849;K15849;K15849;K15849;K15849;K15849;K15849;K15849	GO:0009532//plastid stroma	GO:0043168//anion binding;GO:0070546//L-phenylalanine aminotransferase activity	GO:0003006//developmental process involved in reproduction;GO:0006558//L-phenylalanine metabolic process;GO:0009073//aromatic amino acid family biosynthetic process
ncbi_7457850	644	1171	902	2114	1233	1734	19.47	25.86	29.03	65.55	40.5	56.99	24.7867	54.3467	1.13263	6.04894e-07	6.00861e-05	LOC7457850	ATP-dependent Clp protease adapter protein CLPS1, chloroplastic	-	-	-	-	-	GO:0016787//hydrolase activity	GO:0009057//macromolecule catabolic process;GO:0019538//protein metabolic process
ncbi_18094626	2641	2246	1275	795	635	563	41.93	26.04	21.55	12.94	10.95	9.71	29.84	11.2	-1.41375	6.10597e-07	6.04406e-05	LOC18094626	putative glucuronosyltransferase PGSIP8	-	-	-	-	-	GO:0016740//transferase activity	-
ncbi_7465506	379	688	342	131	211	172	5.97	7.82	5.71	2.11	3.6	2.94	6.5	2.88333	-1.1727	6.3146e-07	6.22879e-05	LOC7465506	putative glycerol-3-phosphate transporter 1, transcript variant X1	-	-	-	-	GO:0031224//intrinsic component of membrane	-	GO:0044763//single-organism cellular process;GO:0051234//establishment of localization
ncbi_7456910	108	200	134	296	225	309	1.56	2.12	2.07	4.41	3.55	4.88	1.91667	4.28	1.15901	6.41667e-07	6.3075e-05	LOC7456910	BTB/POZ domain-containing protein DOT3, transcript variant X1	-	-	-	-	-	-	-
ncbi_7459005	225	347	221	408	373	464	4.51	5.08	4.72	8.4	8.13	10.13	4.77	8.88667	0.897653	6.5533e-07	6.41951e-05	LOC7459005	3-hydroxybenzoate 6-hydroxylase	-	-	-	-	-	GO:0003824//catalytic activity	GO:0044710//single-organism metabolic process
ncbi_7472471	1936	2668	2114	3143	2762	2868	48.1	48.41	55.91	80.08	74.54	77.45	50.8067	77.3567	0.606508	6.86267e-07	6.69939e-05	LOC7472471	2-methylene-furan-3-one reductase	-	-	-	-	GO:0005576//extracellular region;GO:0009526//plastid envelope;GO:0009532//plastid stroma	GO:0016628//oxidoreductase activity, acting on the CH-CH group of donors, NAD or NADP as acceptor;GO:0046914//transition metal ion binding	GO:0006090//pyruvate metabolic process;GO:0006544//glycine metabolic process;GO:0006633//fatty acid biosynthetic process;GO:0006732//coenzyme metabolic process;GO:0006753//nucleoside phosphate metabolic process;GO:0006779//porphyrin-containing compound biosynthetic process;GO:0006790//sulfur compound metabolic process;GO:0009314//response to radiation;GO:0009617//response to bacterium;GO:0009694/…
ncbi_18094006	1934	3647	1393	935	842	904	29.63	40.81	22.72	14.7	14.01	15.05	31.0533	14.5867	-1.0901	6.99744e-07	6.77978e-05	LOC18094006	putative glycerol-3-phosphate transporter 1	-	-	-	-	GO:0031224//intrinsic component of membrane	-	GO:0044763//single-organism cellular process;GO:0051234//establishment of localization
ncbi_18094157	1171	1508	1213	742	741	666	32.28	30.35	35.59	20.97	22.18	19.95	32.74	21.0333	-0.638377	7.006e-07	6.77978e-05	LOC18094157	28 kDa ribonucleoprotein, chloroplastic	-	-	-	-	-	-	-
ncbi_7487522	547	703	712	311	299	244	11.06	10.38	15.32	6.45	6.57	5.35	12.2533	6.12333	-1.00079	7.01687e-07	6.77978e-05	LOC7487522	cell division protein FtsZ homolog 1, chloroplastic	-	-	-	-	GO:0015630//microtubule cytoskeleton;GO:0032991//macromolecular complex	GO:0017111//nucleoside-triphosphatase activity;GO:0032550//purine ribonucleoside binding	GO:0043623//cellular protein complex assembly;GO:0044763//single-organism cellular process
ncbi_7491912	665	843	636	343	173	229	8.23	7.62	8.38	4.36	2.33	3.09	8.07667	3.26	-1.30889	7.08797e-07	6.82518e-05	LOC7491912	urea-proton symporter DUR3	-	-	-	-	-	-	-
ncbi_112327513	275	397	317	469	466	490	11.96	12.61	14.68	20.92	22.02	23.17	13.0833	22.0367	0.752176	7.23049e-07	6.93882e-05	LOC112327513	uncharacterized LOC112327513	-	-	-	-	-	-	-
ncbi_18104910	112	221	137	287	248	273	2.23	3.22	2.91	5.88	5.38	5.92	2.78667	5.72667	1.03916	7.49557e-07	7.16891e-05	LOC18104910	BRI1 kinase inhibitor 1	Environmental Information Processing	Signal transduction	ko04075//Plant hormone signal transduction	K14499	-	-	-
ncbi_7476391	179	441	283	58	115	58	1.57	2.82	2.64	0.52	1.1	0.55	2.34333	0.723333	-1.69583	7.66048e-07	7.30196e-05	LOC7476391	filament-like plant protein 7, transcript variant X2	-	-	-	-	-	-	-
ncbi_7485748	694	889	808	1153	1122	1167	8.75	8.18	10.84	14.91	15.36	15.99	9.25667	15.42	0.736238	7.79845e-07	7.40853e-05	LOC7485748	sulfite reductase [ferredoxin], chloroplastic	Metabolism;Metabolism	Global and overview maps;Energy metabolism	ko01100//Metabolic pathways;ko00920//Sulfur metabolism	K00392;K00392	-	GO:0016673//oxidoreductase activity, acting on a sulfur group of donors, iron-sulfur protein as acceptor;GO:0046906//tetrapyrrole binding;GO:0051536//iron-sulfur cluster binding	GO:0044710//single-organism metabolic process
ncbi_7497319	399	723	403	918	678	851	9.38	12.42	10.09	22.14	17.32	21.75	10.63	20.4033	0.940663	7.99809e-07	7.57278e-05	LOC7497319	lecithin-cholesterol acyltransferase-like 1	Metabolism	Lipid metabolism	ko00564//Glycerophospholipid metabolism	K06129	-	-	-
ncbi_7458007	755	1138	631	1268	1182	1136	8.29	9.02	7.29	14.2	13.92	13.4	8.2	13.84	0.755148	8.45118e-07	7.96513e-05	LOC7458007	uncharacterized LOC7458007, transcript variant X4	-	-	-	-	-	-	-
ncbi_18099224	668	869	639	1000	978	934	4.23	4.02	4.31	6.5	6.74	6.44	4.18667	6.56	0.647894	8.46875e-07	7.96513e-05	LOC18099224	zinc finger CCCH domain-containing protein 44	-	-	-	-	-	GO:0046872//metal ion binding	GO:0044238//primary metabolic process;GO:0044260//cellular macromolecule metabolic process
ncbi_7472357	489	793	603	324	346	290	7.79	9.23	10.23	5.29	5.99	5.02	9.08333	5.43333	-0.741384	8.53582e-07	8.00162e-05	LOC7472357	multiple organellar RNA editing factor 8, chloroplastic/mitochondrial	-	-	-	-	-	-	-
ncbi_7495159	1682	1939	1469	640	960	667	39.75	33.47	36.96	15.51	24.64	17.14	36.7267	19.0967	-0.943507	8.58736e-07	8.02337e-05	LOC7495159	14-3-3 protein 7	-	-	-	-	-	-	-
ncbi_7476847	287	465	367	127	189	126	2.16	2.55	2.94	0.98	1.54	1.03	2.55	1.18333	-1.10764	8.69097e-07	8.07702e-05	LOC7476847	PH, RCC1 and FYVE domains-containing protein 1	-	-	-	-	-	-	-
ncbi_18098229	204	367	265	398	432	420	2.73	3.58	3.77	5.46	6.27	6.1	3.36	5.94333	0.822811	8.70185e-07	8.07702e-05	LOC18098229	UDP-glycosyltransferase 86A2	-	-	-	-	-	GO:0035251//UDP-glucosyltransferase activity	-
ncbi_7453910	271	489	320	531	576	473	5.11	6.73	6.43	10.28	11.81	9.71	6.09	10.6	0.79955	9.97076e-07	9.22458e-05	LOC7453910	putative dual specificity protein phosphatase DSP8	-	-	-	-	-	GO:0004721//phosphoprotein phosphatase activity	GO:0006470//protein dephosphorylation
ncbi_7463044	871	1475	1105	458	573	629	23.94	29.59	32.32	12.96	17.03	18.84	28.6167	16.2767	-0.81405	1.01061e-06	9.3193e-05	LOC7463044	expansin-A10, transcript variant X3	-	-	-	-	-	-	-
ncbi_7472487	2178	4015	2568	3584	4252	3645	84.74	114.07	106.36	143.03	179.69	154.16	101.723	158.96	0.644013	1.01566e-06	9.3355e-05	LOC7472487	ubiquitin-conjugating enzyme E2 28, transcript variant X2	Genetic Information Processing;Genetic Information Processing	Folding, sorting and degradation;Folding, sorting and degradation	ko04141//Protein processing in endoplasmic reticulum;ko04120//Ubiquitin mediated proteolysis	K06689;K06689	-	-	-
ncbi_7483537	94	160	110	200	214	201	1.9	2.36	2.36	4.17	4.69	4.44	2.20667	4.43333	1.00652	1.0197e-06	9.34226e-05	LOC7483537	transcription factor bHLH68, transcript variant X2	-	-	-	-	-	GO:0005515//protein binding	-
ncbi_7474554	70	151	64	397	147	419	0.77	1.22	0.75	4.5	1.76	5.03	0.913333	3.76333	2.0428	1.0314e-06	9.41903e-05	LOC7474554	protein PLASTID MOVEMENT IMPAIRED 1	-	-	-	-	-	-	GO:0006355//regulation of transcription, DNA-templated;GO:0009658//chloroplast organization;GO:0009668//plastid membrane organization;GO:0016072//rRNA metabolic process;GO:0031399//regulation of protein modification process;GO:0043623//cellular protein complex assembly
ncbi_7454994	116	144	113	36	32	45	2.33	2.11	2.41	0.74	0.7	0.98	2.28333	0.806667	-1.5011	1.0987e-06	9.99639e-05	LOC7454994	PI-PLC X domain-containing protein At5g67130, transcript variant X1	-	-	-	-	-	-	-
ncbi_7463770	3030	3862	1881	1075	1379	797	89.41	83.22	59.09	32.53	44.2	25.56	77.24	34.0967	-1.17972	1.10169e-06	9.99639e-05	LOC7463770	uncharacterized LOC7463770	-	-	-	-	-	-	-
ncbi_7457687	13188	21683	13378	19035	23562	19431	181.32	217.72	195.76	268.21	352.07	290.2	198.267	303.493	0.614223	1.1157e-06	0.000100912	LOC7457687	uncharacterized LOC7457687, transcript variant X1	-	-	-	-	-	-	-
ncbi_18097552	1014	1473	1054	612	714	693	14.96	15.87	16.56	9.26	11.44	11.12	15.7967	10.6067	-0.574649	1.14593e-06	0.000103316	LOC18097552	transmembrane 9 superfamily member 4	-	-	-	-	-	-	-
ncbi_7486483	1175	1436	1582	515	719	444	28.93	25.83	41.46	13.01	19.22	11.89	32.0733	14.7067	-1.1249	1.15202e-06	0.000103536	LOC7486483	RNA-binding protein CP29B, chloroplastic	-	-	-	-	GO:0032991//macromolecular complex;GO:0044423//virion part	GO:0097159//organic cyclic compound binding	-
ncbi_7471518	768	1419	945	1473	1938	1354	13.04	17.6	17.09	25.66	35.75	25	15.91	28.8033	0.856302	1.16066e-06	0.000103982	LOC7471518	ethylene-responsive transcription factor RAP2-4	-	-	-	-	-	-	GO:0010467//gene expression;GO:0034645//cellular macromolecule biosynthetic process
ncbi_18107021	474	781	484	291	298	312	7.27	8.75	7.91	4.58	4.96	5.2	7.97667	4.91333	-0.699084	1.22377e-06	0.00010929	LOC18107021	BTB/POZ domain-containing protein At3g22104	-	-	-	-	-	-	-
ncbi_7488869	223	373	242	111	96	132	6.3	7.68	7.25	3.21	2.96	4.04	7.07667	3.40333	-1.05612	1.23591e-06	0.00010971	LOC7488869	mitochondrial outer membrane protein porin 2	-	-	-	-	-	GO:0005244//voltage-gated ion channel activity	GO:0006820//anion transport;GO:0034765//regulation of ion transmembrane transport
ncbi_18111252	895	1753	862	1829	1626	1747	21.71	31.06	22.26	45.5	42.85	46.07	25.01	44.8067	0.841208	1.23623e-06	0.00010971	LOC18111252	uncharacterized LOC18111252	-	-	-	-	-	-	-
ncbi_7453603	12877	15371	10675	7111	6062	7107	145.67	126.97	128.55	82.49	74.48	87.39	133.73	81.4533	-0.715278	1.29587e-06	0.000114644	LOC7453603	arginine decarboxylase	Metabolism;Metabolism	Global and overview maps;Amino acid metabolism	ko01100//Metabolic pathways;ko00330//Arginine and proline metabolism	K01583;K01583	-	-	-
ncbi_7477022	574	925	516	161	147	309	9.28	10.92	8.87	2.67	2.58	5.44	9.69	3.56333	-1.44327	1.33685e-06	0.000117901	LOC7477022	probable nucleoredoxin 1	-	-	-	-	-	-	-
ncbi_18095468	18983	27075	18077	13724	12129	11532	318.5	331.73	322.87	236.13	221.04	210.31	324.367	222.493	-0.543863	1.36488e-06	0.000119999	LOC18095468	polyphenol oxidase, chloroplastic	Metabolism;Metabolism;Metabolism;Metabolism	Global and overview maps;Global and overview maps;Amino acid metabolism;Biosynthesis of other secondary metabolites	ko01100//Metabolic pathways;ko01110//Biosynthesis of secondary metabolites;ko00350//Tyrosine metabolism;ko00950//Isoquinoline alkaloid biosynthesis	K00422;K00422;K00422;K00422	-	-	-
ncbi_7474081	773	976	1178	344	451	258	10.97	10.12	17.8	5.01	6.95	3.98	12.9633	5.31333	-1.28675	1.37447e-06	0.000120108	LOC7474081	pentatricopeptide repeat-containing protein At4g16390, chloroplastic	-	-	-	-	-	-	-
ncbi_4929631	94627	103697	100348	43104	57670	46800	2038.19	1631.04	2300.86	952.08	1349.21	1095.7	1990.03	1132.33	-0.813496	1.3746e-06	0.000120108	matK	--	-	-	-	-	GO:0009536//plastid	-	GO:0006396//RNA processing;GO:0006399//tRNA metabolic process
ncbi_18104598	1042	1433	1101	701	719	647	21.13	21.22	23.77	14.58	15.84	14.26	22.04	14.8933	-0.565458	1.39825e-06	0.000121798	LOC18104598	cysteine synthase, chloroplastic/chromoplastic	Metabolism;Metabolism;Metabolism;Metabolism;Metabolism;Metabolism	Global and overview maps;Global and overview maps;Global and overview maps;Global and overview maps;Amino acid metabolism;Energy metabolism	ko01100//Metabolic pathways;ko01110//Biosynthesis of secondary metabolites;ko01200//Carbon metabolism;ko01230//Biosynthesis of amino acids;ko00270//Cysteine and methionine metabolism;ko00920//Sulfur metabolism	K01738;K01738;K01738;K01738;K01738;K01738	-	GO:0003824//catalytic activity	GO:0000097//sulfur amino acid biosynthetic process;GO:0006563//L-serine metabolic process
ncbi_7461781	96	366	125	450	571	443	1.06	2.95	1.45	5.09	6.85	5.24	1.82	5.72667	1.65376	1.43216e-06	0.000124022	LOC7461781	uncharacterized LOC7461781, transcript variant X1	-	-	-	-	-	-	-
ncbi_7472761	76	261	82	357	347	337	2.44	6.15	2.8	11.81	12.17	11.82	3.79667	11.9333	1.65219	1.43254e-06	0.000124022	LOC7472761	osmotin-like protein OSM34	-	-	-	-	-	-	-
ncbi_7478853	3439	4749	2904	5420	5951	4459	37.04	37.35	33.29	59.85	69.6	52.2	35.8933	60.55	0.754411	1.47713e-06	0.000127492	LOC7478853	ethylene response sensor 1, transcript variant X1	Environmental Information Processing;Environmental Information Processing	Signal transduction;Signal transduction	ko04075//Plant hormone signal transduction;ko04016//MAPK signaling pathway - plant	K14509;K14509	GO:0031090//organelle membrane;GO:0031224//intrinsic component of membrane;GO:0043231//intracellular membrane-bounded organelle	GO:0004672//protein kinase activity;GO:0032550//purine ribonucleoside binding;GO:0043169//cation binding;GO:0060089//molecular transducer activity;GO:0072328//alkene binding	GO:0006468//protein phosphorylation;GO:0010104//regulation of ethylene-activated signaling pathway
ncbi_7456000	735	830	566	1431	983	1430	9.41	7.75	7.7	18.76	13.61	19.92	8.28667	17.43	1.07271	1.49205e-06	0.000128389	LOC7456000	zinc finger CCCH domain-containing protein 18, transcript variant X1	-	-	-	-	-	-	-
ncbi_7468059	881	1169	1232	442	566	476	13.25	12.84	19.73	6.82	9.25	7.78	15.2733	7.95	-0.941988	1.5454e-06	0.000131904	LOC7468059	omega-3 fatty acid desaturase, chloroplastic	-	-	-	-	-	-	-
ncbi_7494494	148	194	140	59	42	61	2.16	2.06	2.17	0.88	0.66	0.96	2.13	0.833333	-1.35389	1.54869e-06	0.000131904	LOC7494494	phosphoinositide phospholipase C 2	Metabolism;Metabolism;Environmental Information Processing	Global and overview maps;Carbohydrate metabolism;Signal transduction	ko01100//Metabolic pathways;ko00562//Inositol phosphate metabolism;ko04070//Phosphatidylinositol signaling system	K05857;K05857;K05857	-	GO:0042578//phosphoric ester hydrolase activity;GO:0060089//molecular transducer activity	GO:0006629//lipid metabolic process;GO:0007165//signal transduction
ncbi_7466020	733	1126	879	1364	1255	1113	8.29	8.78	10.14	15.7	13.93	13.3	9.07	14.31	0.657849	1.55009e-06	0.000131904	LOC7466020	uncharacterized LOC7466020, transcript variant X1	-	-	-	-	-	-	-
ncbi_7471715	641	1065	568	1035	1071	1042	3.85	4.67	3.63	6.37	6.98	6.79	4.05	6.71333	0.729107	1.55154e-06	0.000131904	LOC7471715	uncharacterized LOC7471715, transcript variant X1	-	-	-	-	-	-	-
ncbi_18099243	362	532	257	161	155	128	6.26	6.72	4.73	2.86	2.91	2.41	5.90333	2.72667	-1.11439	1.55767e-06	0.000132029	LOC18099243	AAA-ATPase At1g43910	-	-	-	-	-	GO:0032550//purine ribonucleoside binding	-
ncbi_7483567	227	287	210	79	112	63	5.66	5.22	5.57	2.02	3.03	1.7	5.48333	2.25	-1.28513	1.66864e-06	0.000141012	LOC7483567	dormancy-associated protein homolog 4, transcript variant X1	-	-	-	-	-	-	-
ncbi_7495978	445	880	471	878	836	1046	5.1	7.36	5.74	10.31	10.4	13.02	6.06667	11.2433	0.890094	1.69604e-06	0.000142901	LOC7495978	granule-bound starch synthase 2, chloroplastic/amyloplastic	Metabolism;Metabolism;Metabolism	Global and overview maps;Global and overview maps;Carbohydrate metabolism	ko01100//Metabolic pathways;ko01110//Biosynthesis of secondary metabolites;ko00500//Starch and sucrose metabolism	K00703;K00703;K00703	GO:0009536//plastid	GO:0016740//transferase activity	GO:0005982//starch metabolic process
ncbi_7457872	418	584	606	214	262	203	8.09	8.25	12.48	4.24	5.5	4.27	9.60667	4.67	-1.04061	1.74568e-06	0.000146647	LOC7457872	chorismate synthase, chloroplastic	Metabolism;Metabolism;Metabolism;Metabolism	Global and overview maps;Global and overview maps;Global and overview maps;Amino acid metabolism	ko01100//Metabolic pathways;ko01110//Biosynthesis of secondary metabolites;ko01230//Biosynthesis of amino acids;ko00400//Phenylalanine, tyrosine and tryptophan biosynthesis	K01736;K01736;K01736;K01736	GO:0009532//plastid stroma;GO:0043232//intracellular non-membrane-bounded organelle	GO:0003824//catalytic activity	GO:0003006//developmental process involved in reproduction;GO:0006498//N-terminal protein lipidation;GO:0006950//response to stress;GO:0008652//cellular amino acid biosynthetic process;GO:0009699//phenylpropanoid biosynthetic process;GO:0043650//dicarboxylic acid biosynthetic process;GO:0046942//carboxylic acid transport
ncbi_7479503	245	379	279	411	482	408	3.59	4.05	4.36	6.18	7.68	6.5	4	6.78667	0.762703	1.77662e-06	0.000148805	LOC7479503	uncharacterized LOC7479503	-	-	-	-	-	-	-
ncbi_7482333	397	587	386	233	250	217	4.88	5.27	5.05	2.93	3.33	2.9	5.06667	3.05333	-0.730652	1.80152e-06	0.000150446	LOC7482333	ABC transporter G family member 15	-	-	-	-	-	GO:0015604//organic phosphonate transmembrane transporter activity;GO:0017111//nucleoside-triphosphatase activity;GO:0032550//purine ribonucleoside binding	GO:0044765//single-organism transport
ncbi_18102130	331	651	467	208	164	224	4.83	6.94	7.26	3.11	2.6	3.55	6.34333	3.08667	-1.03919	1.8075e-06	0.000150501	LOC18102130	cytochrome c biogenesis protein CCS1, chloroplastic	-	-	-	-	-	-	-
ncbi_7496484	445	724	503	1104	706	1200	8.2	9.74	9.87	20.87	14.14	24.05	9.27	19.6867	1.08658	1.8226e-06	0.000151313	LOC7496484	CBL-interacting serine/threonine-protein kinase 1, transcript variant X1	-	-	-	-	-	-	-
ncbi_7493981	1181	1746	1022	551	476	717	18.73	20.22	17.25	8.96	8.2	12.36	18.7333	9.84	-0.928877	1.85039e-06	0.000153171	LOC7493981	synaptotagmin-2	-	-	-	-	-	-	-
ncbi_7475939	1405	2048	1599	2928	2111	2393	37.72	40.15	45.69	80.6	61.55	69.83	41.1867	70.66	0.778716	1.93394e-06	0.000159239	LOC7475939	uncharacterized LOC7475939	-	-	-	-	-	-	-
ncbi_18098184	3216	4328	2636	5154	4265	5025	28.79	28.28	25.07	46.98	39.6	48.09	27.38	44.89	0.713272	1.93494e-06	0.000159239	LOC18098184	phototropin-2, transcript variant X1	-	-	-	-	-	-	-
ncbi_7454460	17	55	28	90	90	135	0.3	0.7	0.52	1.63	1.72	2.58	0.506667	1.97667	1.96396	1.94879e-06	0.000159914	LOC7454460	gibberellin 20 oxidase 1	Metabolism;Metabolism;Metabolism	Global and overview maps;Global and overview maps;Metabolism of terpenoids and polyketides	ko01100//Metabolic pathways;ko01110//Biosynthesis of secondary metabolites;ko00904//Diterpenoid biosynthesis	K05282;K05282;K05282	-	-	-
ncbi_7464478	2	16	7	53	45	50	0.05	0.29	0.18	1.34	1.2	1.34	0.173333	1.29333	2.89947	1.96738e-06	0.000160972	LOC7464478	peroxidase 5	Metabolism;Metabolism;Metabolism	Global and overview maps;Global and overview maps;Biosynthesis of other secondary metabolites	ko01100//Metabolic pathways;ko01110//Biosynthesis of secondary metabolites;ko00940//Phenylpropanoid biosynthesis	K00430;K00430;K00430	-	GO:0003824//catalytic activity;GO:0043169//cation binding;GO:0046906//tetrapyrrole binding	GO:0006950//response to stress;GO:0044710//single-organism metabolic process
ncbi_7458821	538	859	547	1395	809	1419	9.87	11.51	10.68	26.24	16.12	28.29	10.6867	23.55	1.13992	1.97655e-06	0.000161257	LOC7458821	CBL-interacting serine/threonine-protein kinase 11	-	-	-	-	-	GO:0004672//protein kinase activity;GO:0005515//protein binding;GO:0032550//purine ribonucleoside binding	GO:0001101//response to acid chemical;GO:0006464//cellular protein modification process;GO:0006796//phosphate-containing compound metabolic process;GO:0006950//response to stress;GO:0009628//response to abiotic stimulus;GO:0009694//jasmonic acid metabolic process;GO:0009755//hormone-mediated signaling pathway;GO:0019932//second-messenger-mediated signaling;GO:0051707//response to other organism
ncbi_7453644	538	756	599	256	311	349	8.14	8.35	9.66	3.97	5.12	5.75	8.71667	4.94667	-0.81732	2.02667e-06	0.00016483	LOC7453644	synaptotagmin-1	-	-	-	-	-	-	-
ncbi_18103101	176	298	136	27	55	66	6.37	7.88	5.24	1	2.16	2.6	6.49667	1.92	-1.75859	2.032e-06	0.00016483	LOC18103101	pathogenesis-related genes transcriptional activator PTI5	Organismal Systems	Environmental adaptation	ko04626//Plant-pathogen interaction	K13433	GO:0043231//intracellular membrane-bounded organelle	GO:0001071//nucleic acid binding transcription factor activity	GO:0010468//regulation of gene expression;GO:0034645//cellular macromolecule biosynthetic process
ncbi_7496803	197	340	239	435	353	411	3.88	4.89	5.01	8.79	7.55	8.8	4.59333	8.38	0.867409	2.06258e-06	0.000166833	LOC7496803	UDP-glycosyltransferase 87A1	-	-	-	-	-	GO:0035251//UDP-glucosyltransferase activity	-
ncbi_7482114	223	369	224	563	363	537	7.21	8.71	7.71	18.67	12.75	18.88	7.87667	16.7667	1.08994	2.08649e-06	0.000168287	LOC7482114	uncharacterized LOC7482114	-	-	-	-	GO:0009536//plastid	GO:0016787//hydrolase activity	GO:0019538//protein metabolic process
ncbi_7491282	338	504	415	802	567	666	6.69	7.27	8.74	16.27	12.17	14.32	7.56667	14.2533	0.91357	2.09576e-06	0.000168554	LOC7491282	nicotinamide adenine dinucleotide transporter 1, chloroplastic, transcript variant X1	-	-	-	-	-	-	-
ncbi_7458037	43	106	60	420	96	376	0.4	0.73	0.6	4.04	0.98	3.84	0.576667	2.95333	2.35653	2.14012e-06	0.000171634	LOC7458037	probable boron transporter 2	-	-	-	-	-	-	-
ncbi_7462771	1109	1590	877	527	655	456	39.26	41.15	33.02	19.11	25.26	17.55	37.81	20.64	-0.873325	2.29623e-06	0.000183187	LOC7462771	polyadenylate-binding protein-interacting protein 2, transcript variant X1	-	-	-	-	-	-	-
ncbi_7484558	270	462	232	843	444	688	5.22	6.52	4.76	16.69	9.31	14.45	5.5	13.4833	1.29367	2.29712e-06	0.000183187	LOC7484558	uncharacterized LOC7484558	-	-	-	-	-	GO:0003824//catalytic activity	GO:0032958//inositol phosphate biosynthetic process
ncbi_7457671	218	390	281	492	479	392	3.37	4.41	4.64	7.81	8.05	6.59	4.14	7.48333	0.85405	2.30655e-06	0.000183423	LOC7457671	actin-related protein 8, transcript variant X2	-	-	-	-	GO:0043231//intracellular membrane-bounded organelle;GO:0043232//intracellular non-membrane-bounded organelle	GO:0005198//structural molecule activity;GO:0032550//purine ribonucleoside binding	GO:0044763//single-organism cellular process
ncbi_18095294	473	629	498	201	298	235	9.69	9.36	10.78	4.17	6.6	5.21	9.94333	5.32667	-0.900497	2.31422e-06	0.000183517	LOC18095294	uncharacterized LOC18095294, transcript variant X3	-	-	-	-	-	-	GO:0008152//metabolic process
ncbi_7486912	422	667	348	207	218	228	10.17	11.66	8.89	5.08	5.65	5.94	10.24	5.55667	-0.881924	2.32387e-06	0.000183767	LOC7486912	uncharacterized LOC7486912, transcript variant X2	-	-	-	-	-	-	-
ncbi_7477387	947	1125	908	512	471	553	12.18	10.57	12.42	6.76	6.58	7.73	11.7233	7.02333	-0.739155	2.33658e-06	0.000184258	LOC7477387	receptor like protein 4, transcript variant X1	-	-	-	-	-	-	GO:0006796//phosphate-containing compound metabolic process
ncbi_18105314	1391	1885	1760	676	934	845	12.53	12.4	16.88	6.25	9.14	8.28	13.9367	7.89	-0.820788	2.34427e-06	0.000184351	LOC18105314	uncharacterized LOC18105314, transcript variant X1	-	-	-	-	-	-	-
ncbi_7476417	1473	2030	1187	2386	2101	2084	27.82	27.83	23.96	45.6	42.75	42.29	26.5367	43.5467	0.714575	2.41482e-06	0.000189373	LOC7476417	formamidase, transcript variant X1	Metabolism;Metabolism;Metabolism;Metabolism;Metabolism	Global and overview maps;Global and overview maps;Carbohydrate metabolism;Metabolism of other amino acids;Energy metabolism	ko01100//Metabolic pathways;ko01200//Carbon metabolism;ko00630//Glyoxylate and dicarboxylate metabolism;ko00460//Cyanoamino acid metabolism;ko00910//Nitrogen metabolism	K01455;K01455;K01455;K01455;K01455	-	-	-
ncbi_18099015	2409	3176	3474	1549	1431	1289	97.96	94.31	150.38	64.59	63.21	56.98	114.217	61.5933	-0.890927	2.53369e-06	0.000198145	LOC18099015	thioredoxin 1	-	-	-	-	-	-	-
ncbi_7471936	725	1181	690	473	428	466	11.33	13.48	11.48	7.58	7.26	7.92	12.0967	7.58667	-0.673071	2.61959e-06	0.000204299	LOC7471936	mitogen-activated protein kinase homolog NTF3	Environmental Information Processing	Signal transduction	ko04016//MAPK signaling pathway - plant	K20535	-	-	-
ncbi_7458152	220	567	289	647	668	550	3.09	5.8	4.31	9.29	10.16	8.36	4.4	9.27	1.07507	2.69211e-06	0.000209378	LOC7458152	probable mediator of RNA polymerase II transcription subunit 37c, transcript variant X1	Genetic Information Processing;Genetic Information Processing;Cellular Processes	Folding, sorting and degradation;Transcription;Transport and catabolism	ko04141//Protein processing in endoplasmic reticulum;ko03040//Spliceosome;ko04144//Endocytosis	K03283;K03283;K03283	-	-	-
ncbi_18101334	172	207	406	61	67	30	3.68	3.24	9.26	1.35	1.56	0.71	5.39333	1.20667	-2.16015	2.79092e-06	0.000216468	LOC18101334	phosphoglucan phosphatase DSP4, amyloplastic, transcript variant X1	-	-	-	-	-	GO:0004721//phosphoprotein phosphatase activity	GO:0006464//cellular protein modification process;GO:0006796//phosphate-containing compound metabolic process;GO:0048511//rhythmic process
ncbi_7474675	2738	2648	2102	5292	3936	3904	94.77	66.93	77.47	187.82	147.97	146.88	79.7233	160.89	1.013	2.89062e-06	0.000223589	LOC7474675	36.4 kDa proline-rich protein	-	-	-	-	-	-	-
ncbi_7485928	119	162	171	48	44	21	1.92	1.69	2.55	0.68	0.74	0.31	2.05333	0.576667	-1.83216	2.92013e-06	0.000225034	LOC7485928	uridine-cytidine kinase C, transcript variant X1	Metabolism;Metabolism	Global and overview maps;Nucleotide metabolism	ko01100//Metabolic pathways;ko00240//Pyrimidine metabolism	K00876;K00876	-	GO:0019206//nucleoside kinase activity;GO:0032550//purine ribonucleoside binding	GO:0006222//UMP biosynthetic process;GO:0006241//CTP biosynthetic process
MSTRG.4997	1769	2380	1885	3055	2723	2400	74.41	73.11	84.4	131.79	124.4	109.74	77.3067	121.977	0.65794	2.92999e-06	0.000225034	GAPA	PREDICTED: glyceraldehyde-3-phosphate dehydrogenase A, chloroplastic-like [Populus euphratica]	Metabolism;Metabolism;Metabolism	Global and overview maps;Global and overview maps;Energy metabolism	ko01100//Metabolic pathways;ko01200//Carbon metabolism;ko00710//Carbon fixation in photosynthetic organisms	K05298;K05298;K05298	GO:0005576//extracellular region;GO:0009532//plastid stroma;GO:0042170//plastid membrane;GO:0044434//chloroplast part	GO:0000166//nucleotide binding;GO:0016620//oxidoreductase activity, acting on the aldehyde or oxo group of donors, NAD or NADP as acceptor	GO:0000097//sulfur amino acid biosynthetic process;GO:0006090//pyruvate metabolic process;GO:0006633//fatty acid biosynthetic process;GO:0006739//NADP metabolic process;GO:0006779//porphyrin-containing compound biosynthetic process;GO:0006950//response to stress;GO:0009617//response to bacterium;GO:0009639//response to red or far red light;GO:0009642//response to light intensity;GO:0009658//chlor…
ncbi_18104951	2704	3635	1983	1230	1532	1059	53.4	52.42	41.69	24.91	32.86	22.74	49.17	26.8367	-0.873573	2.93316e-06	0.000225034	LOC18104951	serpin-ZX	-	-	-	-	-	GO:0016787//hydrolase activity	GO:0019538//protein metabolic process
ncbi_18098271	3462	3415	4225	8078	6981	5705	159.66	115.01	207.41	382.02	349.68	285.98	160.693	339.227	1.07794	2.96833e-06	0.000227117	LOC18098271	ferredoxin	Metabolism	Energy metabolism	ko00195//Photosynthesis	K02639	-	GO:0043169//cation binding;GO:0051536//iron-sulfur cluster binding	GO:0006091//generation of precursor metabolites and energy
ncbi_7468625	961	1358	1193	352	638	327	12.99	13.08	16.86	5.11	8.89	4.69	14.31	6.23	-1.19972	2.9768e-06	0.000227151	LOC7468625	transcription factor BOA, transcript variant X6	-	-	-	-	-	-	-
ncbi_7454859	31163	56901	36452	14266	20511	7972	446.42	595.23	555.87	209.57	319.14	124.13	532.507	217.613	-1.29103	3.04881e-06	0.000232021	LOC7454859	asparagine synthetase [glutamine-hydrolyzing] 1	Metabolism;Metabolism;Metabolism;Metabolism	Global and overview maps;Global and overview maps;Global and overview maps;Amino acid metabolism	ko01100//Metabolic pathways;ko01110//Biosynthesis of secondary metabolites;ko01230//Biosynthesis of amino acids;ko00250//Alanine, aspartate and glutamate metabolism	K01953;K01953;K01953;K01953	-	GO:0016884//carbon-nitrogen ligase activity, with glutamine as amido-N-donor;GO:0032550//purine ribonucleoside binding	GO:0006529//asparagine biosynthetic process
ncbi_112324975	195	226	185	343	341	299	3.94	3.34	3.99	7.11	7.48	6.57	3.75667	7.05333	0.908852	3.09268e-06	0.000234729	LOC112324975	shikimate O-hydroxycinnamoyltransferase-like, transcript variant X1	Metabolism;Metabolism;Metabolism;Metabolism;Metabolism	Global and overview maps;Global and overview maps;Biosynthesis of other secondary metabolites;Biosynthesis of other secondary metabolites;Biosynthesis of other secondary metabolites	ko01100//Metabolic pathways;ko01110//Biosynthesis of secondary metabolites;ko00940//Phenylpropanoid biosynthesis;ko00941//Flavonoid biosynthesis;ko00945//Stilbenoid, diarylheptanoid and gingerol biosynthesis	K13065;K13065;K13065;K13065;K13065	-	-	-
ncbi_7471128	3438	5234	3516	4744	5714	4675	53.75	59.76	58.52	76.06	97.03	79.45	57.3433	84.18	0.553852	3.17204e-06	0.000240108	LOC7471128	FRIGIDA-like protein 3	-	-	-	-	-	-	-
ncbi_7487073	2820	4089	2806	4371	4361	3590	86.65	90.07	90.97	139.27	144.01	119.21	89.23	134.163	0.58839	3.19232e-06	0.000240999	LOC7487073	uncharacterized LOC7487073, transcript variant X1	-	-	-	-	-	-	-
ncbi_7462912	410	903	517	218	254	293	5.67	9.12	7.61	3.09	3.81	4.4	7.46667	3.76667	-0.987176	3.24383e-06	0.000244236	LOC7462912	allene oxide synthase 1, chloroplastic	Metabolism;Metabolism;Metabolism	Global and overview maps;Global and overview maps;Lipid metabolism	ko01100//Metabolic pathways;ko01110//Biosynthesis of secondary metabolites;ko00592//alpha-Linolenic acid metabolism	K01723;K01723;K01723	-	GO:0016491//oxidoreductase activity;GO:0046906//tetrapyrrole binding;GO:0046914//transition metal ion binding	GO:0044710//single-organism metabolic process
ncbi_7484028	764	1123	598	372	399	426	15.12	16.23	12.6	7.55	8.58	9.17	14.65	8.43333	-0.796726	3.50751e-06	0.000263389	LOC7484028	E3 ubiquitin-protein ligase SINAT2	Genetic Information Processing	Folding, sorting and degradation	ko04120//Ubiquitin mediated proteolysis	K04506	GO:0043231//intracellular membrane-bounded organelle	GO:0003824//catalytic activity;GO:0046914//transition metal ion binding	GO:0019941//modification-dependent protein catabolic process;GO:0032446//protein modification by small protein conjugation;GO:0044707//single-multicellular organism process
ncbi_112326096	129	307	178	367	347	328	3.28	5.72	4.84	9.59	9.62	9.11	4.61333	9.44	1.03298	3.7855e-06	0.0002831	LOC112326096	serine acetyltransferase 1, chloroplastic-like	Metabolism;Metabolism;Metabolism;Metabolism;Metabolism;Metabolism	Global and overview maps;Global and overview maps;Global and overview maps;Global and overview maps;Amino acid metabolism;Energy metabolism	ko01100//Metabolic pathways;ko01110//Biosynthesis of secondary metabolites;ko01200//Carbon metabolism;ko01230//Biosynthesis of amino acids;ko00270//Cysteine and methionine metabolism;ko00920//Sulfur metabolism	K00640;K00640;K00640;K00640;K00640;K00640	-	GO:0016412//serine O-acyltransferase activity	GO:0006563//L-serine metabolic process
ncbi_7479598	491	722	586	339	311	299	6.22	6.68	7.91	4.41	4.28	4.12	6.93667	4.27	-0.700006	3.79467e-06	0.0002831	LOC7479598	pentatricopeptide repeat-containing protein At4g16390, chloroplastic	-	-	-	-	-	-	-
ncbi_7470096	2573	3962	1977	4317	3750	4503	26.99	30.35	22.07	46.44	42.72	51.34	26.47	46.8333	0.823178	3.8e-06	0.0002831	LOC7470096	EIN3-binding F-box protein 1, transcript variant X1	Environmental Information Processing;Environmental Information Processing	Signal transduction;Signal transduction	ko04075//Plant hormone signal transduction;ko04016//MAPK signaling pathway - plant	K14515;K14515	-	-	-
ncbi_7458470	344	699	352	1127	596	1294	4.71	6.99	5.13	15.83	8.86	19.25	5.61	14.6467	1.3845	3.81337e-06	0.000283351	LOC7458470	cellulose synthase-like protein E6	-	-	-	-	-	-	-
ncbi_7465387	5910	8878	5278	8295	9289	7828	63.67	69.84	60.53	91.64	108.69	91.67	64.68	97.3333	0.589614	3.89461e-06	0.000288629	LOC7465387	EIN3-binding F-box protein 1	Environmental Information Processing;Environmental Information Processing	Signal transduction;Signal transduction	ko04075//Plant hormone signal transduction;ko04016//MAPK signaling pathway - plant	K14515;K14515	-	-	-
ncbi_7453990	2408	3721	2672	3607	3950	3234	17.04	19.24	20.13	26.2	30.37	24.88	18.8033	27.15	0.529964	3.9905e-06	0.000294963	LOC7453990	protein NAP1, transcript variant X1	-	-	-	-	GO:0031090//organelle membrane;GO:0043231//intracellular membrane-bounded organelle;GO:0043234//protein complex	-	GO:0000904//cell morphogenesis involved in differentiation;GO:0003006//developmental process involved in reproduction;GO:0006355//regulation of transcription, DNA-templated;GO:0007015//actin filament organization;GO:0007389//pattern specification process;GO:0009933//meristem structural organization;GO:0010053//root epidermal cell differentiation;GO:0016049//cell growth;GO:0022610//biological adhe…
ncbi_7479658	5772	6872	4301	2984	2536	2991	106.68	92.8	84.67	56.63	50.95	60.09	94.7167	55.89	-0.761028	4.04889e-06	0.0002985	LOC7479658	tubulin beta-5 chain, transcript variant X2	Cellular Processes	Transport and catabolism	ko04145//Phagosome	K07375	GO:0015630//microtubule cytoskeleton;GO:0032991//macromolecular complex	GO:0005198//structural molecule activity;GO:0017111//nucleoside-triphosphatase activity;GO:0032550//purine ribonucleoside binding	GO:0043623//cellular protein complex assembly;GO:0044763//single-organism cellular process
ncbi_7471167	290	448	224	471	508	514	4.62	5.21	3.79	7.68	8.78	8.9	4.54	8.45333	0.896828	4.07958e-06	0.000299929	LOC7471167	GTP cyclohydrolase 1	Metabolism;Metabolism	Global and overview maps;Metabolism of cofactors and vitamins	ko01100//Metabolic pathways;ko00790//Folate biosynthesis	K01495;K01495	GO:0044424//intracellular part	GO:0003824//catalytic activity	GO:0009396//folic acid-containing compound biosynthetic process
ncbi_7481241	819	1389	1026	1628	1453	1302	6.18	7.65	8.24	12.59	11.9	10.67	7.35667	11.72	0.671848	4.08946e-06	0.000299929	LOC7481241	probable leucine-rich repeat receptor-like protein kinase At2g33170	-	-	-	-	GO:0031224//intrinsic component of membrane	GO:0004702//receptor signaling protein serine/threonine kinase activity;GO:0016628//oxidoreductase activity, acting on the CH-CH group of donors, NAD or NADP as acceptor;GO:0032550//purine ribonucleoside binding	GO:0032147//activation of protein kinase activity;GO:0044710//single-organism metabolic process
ncbi_7494089	5893	7149	5587	3764	3619	3585	103.61	91.79	104.57	67.87	69.11	68.51	99.99	68.4967	-0.54575	4.12468e-06	0.000301731	LOC7494089	probable glycerol-3-phosphate acyltransferase 8	Metabolism;Metabolism;Metabolism;Metabolism	Global and overview maps;Global and overview maps;Lipid metabolism;Lipid metabolism	ko01100//Metabolic pathways;ko01110//Biosynthesis of secondary metabolites;ko00564//Glycerophospholipid metabolism;ko00561//Glycerolipid metabolism	K13508;K13508;K13508;K13508	-	GO:0016740//transferase activity	-
ncbi_18100356	440	644	406	185	200	270	15.56	16.59	15.24	6.68	7.67	10.34	15.7967	8.23	-0.940656	4.16366e-06	0.000303797	LOC18100356	protein ELF4-LIKE 3, transcript variant X1	-	-	-	-	-	-	-
ncbi_18095420	1241	1596	1632	741	809	655	35.78	33.62	50.11	21.9	25.33	20.53	39.8367	22.5867	-0.818626	4.19034e-06	0.000304804	LOC18095420	50S ribosomal protein L13, chloroplastic	Genetic Information Processing	Translation	ko03010//Ribosome	K02871	GO:0030529//intracellular ribonucleoprotein complex	-	GO:0010467//gene expression
ncbi_7459903	29	42	43	89	100	91	0.72	0.76	1.14	2.27	2.7	2.46	0.873333	2.47667	1.5038	4.199e-06	0.000304804	LOC7459903	uncharacterized protein At1g32220, chloroplastic, transcript variant X1	-	-	-	-	-	-	-
ncbi_18100250	143	186	130	334	218	363	2.21	2.1	2.14	5.31	3.64	6.1	2.15	5.01667	1.22239	4.37671e-06	0.000316302	LOC18100250	WRKY transcription factor 44, transcript variant X5	-	-	-	-	-	GO:0003677//DNA binding	GO:0010468//regulation of gene expression
ncbi_7458136	98	154	104	607	201	273	1.22	1.41	1.38	7.8	2.73	3.71	1.33667	4.74667	1.82828	4.37974e-06	0.000316302	LOC7458136	telomere repeat-binding protein 3, transcript variant X3	-	-	-	-	-	-	-
ncbi_7461551	1863	2836	2034	1363	1375	1454	22.42	24.92	26.06	16.82	17.97	19.02	24.4667	17.9367	-0.447906	4.39337e-06	0.000316479	LOC7461551	dolichyl-diphosphooligosaccharide--protein glycosyltransferase subunit STT3A	Metabolism;Genetic Information Processing;Metabolism;Metabolism	Global and overview maps;Folding, sorting and degradation;Glycan biosynthesis and metabolism;Glycan biosynthesis and metabolism	ko01100//Metabolic pathways;ko04141//Protein processing in endoplasmic reticulum;ko00510//N-Glycan biosynthesis;ko00513//Various types of N-glycan biosynthesis	K07151;K07151;K07151;K07151	GO:0031090//organelle membrane;GO:0031224//intrinsic component of membrane;GO:0043231//intracellular membrane-bounded organelle	GO:0004576//oligosaccharyl transferase activity	GO:0006464//cellular protein modification process;GO:0006970//response to osmotic stress;GO:0009814//defense response, incompatible interaction;GO:0016072//rRNA metabolic process;GO:0033554//cellular response to stress
ncbi_7475438	126	268	81	439	275	449	1.92	2.98	1.31	6.87	4.56	7.45	2.07	6.29333	1.60419	4.42178e-06	0.000317717	LOC7475438	beta-amylase 1, chloroplastic	Metabolism;Metabolism;Metabolism	Global and overview maps;Global and overview maps;Carbohydrate metabolism	ko01100//Metabolic pathways;ko01110//Biosynthesis of secondary metabolites;ko00500//Starch and sucrose metabolism	K01177;K01177;K01177	-	GO:0016160//amylase activity	GO:0044238//primary metabolic process
ncbi_7470013	449	958	628	1047	985	929	4.63	7.22	6.89	11.08	11.04	10.42	6.24667	10.8467	0.796093	4.47149e-06	0.000320476	LOC7470013	BEL1-like homeodomain protein 6	-	-	-	-	GO:0043231//intracellular membrane-bounded organelle	-	GO:0010468//regulation of gene expression
ncbi_18102115	109	149	166	34	33	52	2.33	2.33	3.78	0.75	0.77	1.21	2.81333	0.91	-1.62834	4.60287e-06	0.000328862	LOC18102115	probable carboxylesterase 12, transcript variant X1	-	-	-	-	-	GO:0003824//catalytic activity	-
ncbi_18096678	193	354	220	563	344	469	4.84	6.49	5.88	14.49	9.37	12.79	5.73667	12.2167	1.09057	4.61174e-06	0.000328862	LOC18096678	uncharacterized LOC18096678	-	-	-	-	-	-	-
ncbi_7479706	11457	16904	9415	7323	6685	6780	265.11	285.63	231.91	173.76	168.01	170.53	260.883	170.767	-0.611378	4.68845e-06	0.000333492	LOC7479706	probable cysteine protease RD19C	Organismal Systems	Environmental adaptation	ko04626//Plant-pathogen interaction	K01373	-	GO:0070011//peptidase activity, acting on L-amino acid peptides	-
ncbi_7494070	1234	2044	1645	966	807	832	18.77	22.64	26.45	14.94	13.29	13.65	22.62	13.96	-0.6963	4.76359e-06	0.000337988	LOC7494070	AT-hook motif nuclear-localized protein 9, transcript variant X2	-	-	-	-	-	-	-
ncbi_18094246	1911	2802	1047	728	810	563	68.58	73.45	40	26.8	31.57	21.96	60.6767	26.7767	-1.18017	4.96835e-06	0.000351635	LOC18094246	chaperone protein dnaJ 8, chloroplastic	-	-	-	-	-	-	-
ncbi_18103025	9393	16392	10853	16246	21933	14577	147.55	188.03	181.48	261.71	374.22	248.91	172.353	294.947	0.775085	5.11136e-06	0.000360854	LOC18103025	ketol-acid reductoisomerase, chloroplastic	Metabolism;Metabolism;Metabolism;Metabolism;Metabolism;Metabolism	Global and overview maps;Global and overview maps;Global and overview maps;Global and overview maps;Metabolism of cofactors and vitamins;Amino acid metabolism	ko01100//Metabolic pathways;ko01110//Biosynthesis of secondary metabolites;ko01230//Biosynthesis of amino acids;ko01210//2-Oxocarboxylic acid metabolism;ko00770//Pantothenate and CoA biosynthesis;ko00290//Valine, leucine and isoleucine biosynthesis	K00053;K00053;K00053;K00053;K00053;K00053	-	-	-
ncbi_7496858	13761	18506	10716	21666	21434	17493	242.72	238.37	201.2	391.89	410.65	335.39	227.43	379.31	0.737955	5.26432e-06	0.000370729	LOC7496858	catalase isozyme 1	Metabolism;Metabolism;Metabolism;Environmental Information Processing;Cellular Processes;Metabolism;Metabolism	Global and overview maps;Global and overview maps;Global and overview maps;Signal transduction;Transport and catabolism;Carbohydrate metabolism;Amino acid metabolism	ko01100//Metabolic pathways;ko01110//Biosynthesis of secondary metabolites;ko01200//Carbon metabolism;ko04016//MAPK signaling pathway - plant;ko04146//Peroxisome;ko00630//Glyoxylate and dicarboxylate metabolism;ko00380//Tryptophan metabolism	K03781;K03781;K03781;K03781;K03781;K03781;K03781	-	-	-
ncbi_7484599	189	345	177	433	328	468	3.35	4.45	3.32	7.85	6.3	9.01	3.70667	7.72	1.05848	5.47155e-06	0.000384366	LOC7484599	F-box/kelch-repeat protein SKIP20	-	-	-	-	-	-	-
ncbi_7460067	727	1200	720	477	293	374	9.52	11.46	10.04	6.4	4.16	5.32	10.34	5.29333	-0.965988	5.55152e-06	0.000389019	LOC7460067	probable aspartyl protease At4g16563	-	-	-	-	-	-	-
ncbi_18107367	120	165	171	409	259	280	2.27	2.23	3.43	7.88	5.32	5.7	2.64333	6.3	1.25299	5.67139e-06	0.000396437	LOC18107367	malate dehydrogenase, chloroplastic, transcript variant X2	Metabolism;Metabolism;Metabolism;Metabolism;Metabolism;Metabolism;Metabolism;Metabolism	Global and overview maps;Global and overview maps;Global and overview maps;Amino acid metabolism;Carbohydrate metabolism;Energy metabolism;Carbohydrate metabolism;Carbohydrate metabolism	ko01100//Metabolic pathways;ko01110//Biosynthesis of secondary metabolites;ko01200//Carbon metabolism;ko00270//Cysteine and methionine metabolism;ko00620//Pyruvate metabolism;ko00710//Carbon fixation in photosynthetic organisms;ko00630//Glyoxylate and dicarboxylate metabolism;ko00020//Citrate cycle (TCA cycle)	K00026;K00026;K00026;K00026;K00026;K00026;K00026;K00026	GO:0005576//extracellular region;GO:0009526//plastid envelope;GO:0009532//plastid stroma;GO:0031090//organelle membrane	GO:0016615//malate dehydrogenase activity	GO:0005975//carbohydrate metabolic process;GO:0006101//citrate metabolic process;GO:0043648//dicarboxylic acid metabolic process
ncbi_7460776	500	788	602	364	330	296	8.14	9.36	10.43	6.07	5.83	5.24	9.31	5.71333	-0.704448	5.7558e-06	0.000401347	LOC7460776	CRS2-associated factor 2, chloroplastic	-	-	-	-	GO:0009532//plastid stroma;GO:0032991//macromolecular complex	GO:0003676//nucleic acid binding	GO:0006396//RNA processing
ncbi_7454001	2832	4092	2315	1431	1578	1793	72.72	76.72	63.28	37.68	44.01	50.04	70.9067	43.91	-0.691372	5.81167e-06	0.000404247	LOC7454001	mitogen-activated protein kinase kinase 9	Environmental Information Processing	Signal transduction	ko04016//MAPK signaling pathway - plant	K20604	-	-	-
ncbi_7467595	32	62	63	213	100	156	0.86	1.22	1.8	5.86	2.92	4.55	1.29333	4.44333	1.78055	5.92245e-06	0.000410943	LOC7467595	E3 ubiquitin-protein ligase SGR9, amyloplastic	-	-	-	-	-	GO:0046872//metal ion binding	-
ncbi_7478492	923	1364	941	1417	1522	1214	7.32	7.9	7.94	11.52	13.1	10.46	7.72	11.6933	0.599013	6.00325e-06	0.00041553	LOC7478492	transcription factor LHW, transcript variant X1	-	-	-	-	-	GO:0046983//protein dimerization activity	GO:0006355//regulation of transcription, DNA-templated;GO:0007389//pattern specification process;GO:0009887//organ morphogenesis;GO:0010073//meristem maintenance;GO:0016458//gene silencing;GO:0048523//negative regulation of cellular process
ncbi_7463479	244	274	253	121	102	98	5.65	4.88	6.56	2.87	2.58	2.56	5.69667	2.67	-1.09328	6.05762e-06	0.000418271	LOC7463479	phosphoglucan phosphatase DSP4, amyloplastic, transcript variant X1	-	-	-	-	-	GO:0004721//phosphoprotein phosphatase activity	GO:0006464//cellular protein modification process;GO:0006796//phosphate-containing compound metabolic process;GO:0048511//rhythmic process
ncbi_7463208	1846	2256	1710	1001	1212	948	22.33	19.93	22.02	12.42	15.92	12.46	21.4267	13.6	-0.655801	6.13358e-06	0.000422486	LOC7463208	probable beta-D-xylosidase 7	-	-	-	-	-	GO:0015926//glucosidase activity	GO:0044238//primary metabolic process
ncbi_7495799	1184	1574	785	419	496	588	20.97	20.35	14.79	7.61	9.54	11.32	18.7033	9.49	-0.978815	6.15222e-06	0.000422741	LOC7495799	ACT domain-containing protein ACR6	-	-	-	-	-	GO:0031406//carboxylic acid binding	-
ncbi_18110457	18	42	49	0	1	1	0.35	0.59	1.01	0	0.02	0.02	0.65	0.0133333	-5.60733	6.28037e-06	0.000430502	LOC18110457	patatin-like protein 2	-	-	-	-	-	-	-
ncbi_7478632	176	453	235	544	523	432	1.79	3.33	2.52	5.62	5.73	4.72	2.54667	5.35667	1.07273	6.30241e-06	0.000430969	LOC7478632	serine/threonine-protein kinase D6PKL1, transcript variant X1	-	-	-	-	-	GO:0004672//protein kinase activity;GO:0032550//purine ribonucleoside binding	GO:0006464//cellular protein modification process;GO:0006796//phosphate-containing compound metabolic process
ncbi_7495143	390	509	803	129	227	98	4.67	4.45	10.23	1.58	2.95	1.27	6.45	1.93333	-1.73821	6.40234e-06	0.000436748	LOC7495143	probable beta-D-xylosidase 7	-	-	-	-	-	GO:0003824//catalytic activity	GO:0044238//primary metabolic process
ncbi_7486606	419	548	400	836	591	697	9.92	9.47	10.08	20.29	15.19	17.93	9.82333	17.8033	0.857863	6.52687e-06	0.000444172	LOC7486606	F-box protein At1g22220	-	-	-	-	-	-	-
ncbi_7490340	3309	5909	2425	7590	5258	6939	90.08	117.46	70.27	211.87	155.46	205.32	92.6033	190.883	1.04356	6.60311e-06	0.000448283	LOC7490340	probable aquaporin PIP1-2	-	-	-	-	-	-	-
ncbi_18094058	152	175	150	40	70	47	2.28	1.91	2.39	0.62	1.14	0.76	2.19333	0.84	-1.38466	6.78562e-06	0.000459572	LOC18094058	uncharacterized LOC18094058, transcript variant X4	-	-	-	-	-	-	-
ncbi_7466843	259	290	254	500	471	371	9.94	8.11	10.36	19.63	19.6	15.43	9.47	18.22	0.944087	6.9153e-06	0.000467237	LOC7466843	photosystem I reaction center subunit N, chloroplastic	Metabolism	Energy metabolism	ko00195//Photosynthesis	K02701	-	-	-
ncbi_18108400	95	154	125	266	196	211	1.2	1.42	1.68	3.45	2.69	2.9	1.43333	3.01333	1.07199	6.94671e-06	0.000468241	LOC18108400	protein NRT1/ PTR FAMILY 4.4	-	-	-	-	-	-	GO:0051234//establishment of localization
ncbi_7485412	111	190	117	40	43	58	2.6	3.25	2.91	0.97	1.1	1.47	2.92	1.18	-1.30718	7.10632e-06	0.000477862	LOC7485412	ubiquinol oxidase 4, chloroplastic/chromoplastic	-	-	-	-	GO:0031224//intrinsic component of membrane	GO:0003824//catalytic activity;GO:0043169//cation binding	GO:0044710//single-organism metabolic process
ncbi_18098208	107	150	145	37	40	53	2.78	2.77	3.72	0.89	1.15	1.38	3.09	1.14	-1.43857	7.37234e-06	0.000494576	LOC18098208	artemisinic aldehyde Delta(11(13)) reductase, transcript variant X1	Metabolism;Metabolism;Metabolism	Global and overview maps;Global and overview maps;Lipid metabolism	ko01100//Metabolic pathways;ko01110//Biosynthesis of secondary metabolites;ko00592//alpha-Linolenic acid metabolism	K05894;K05894;K05894	-	GO:0016628//oxidoreductase activity, acting on the CH-CH group of donors, NAD or NADP as acceptor;GO:0032553//ribonucleotide binding	GO:0044710//single-organism metabolic process
ncbi_7487840	1901	3392	2260	3171	3035	3740	27.69	36.08	35.04	47.36	48.01	59.21	32.9367	51.5267	0.645625	7.41923e-06	0.000495883	LOC7487840	protein NRT1/ PTR FAMILY 2.9	-	-	-	-	-	-	GO:0051234//establishment of localization
ncbi_7461950	625	967	477	1082	937	1108	7.24	8.21	5.95	12.74	11.78	13.9	7.13333	12.8067	0.844247	7.42686e-06	0.000495883	LOC7461950	phosphoinositide phosphatase SAC2, transcript variant X1	Metabolism;Metabolism	Global and overview maps;Carbohydrate metabolism	ko01100//Metabolic pathways;ko00562//Inositol phosphate metabolism	K22913;K22913	-	GO:0016788//hydrolase activity, acting on ester bonds	GO:0006661//phosphatidylinositol biosynthetic process
ncbi_7458651	1091	1694	1049	1613	1592	1476	12.43	12.99	10.98	17.11	17.76	15.37	12.1333	16.7467	0.464898	7.4678e-06	0.000496482	LOC7458651	probable E3 ubiquitin-protein ligase ZFP1, transcript variant X1	-	-	-	-	-	-	-
ncbi_18103572	1206	2204	1261	1905	2069	1928	7.2	9.61	8.02	11.66	13.42	12.51	8.27667	12.53	0.598265	7.48828e-06	0.000496482	LOC18103572	uncharacterized LOC18103572	-	-	-	-	-	-	-
ncbi_7471592	9494	14339	8634	13976	14701	12110	103.09	113.7	99.8	155.62	173.38	142.93	105.53	157.31	0.575957	7.48845e-06	0.000496482	LOC7471592	EIN3-binding F-box protein 1	Environmental Information Processing;Environmental Information Processing	Signal transduction;Signal transduction	ko04075//Plant hormone signal transduction;ko04016//MAPK signaling pathway - plant	K14515;K14515	-	-	-
ncbi_7487860	117	195	110	363	192	440	2.04	2.48	2.04	6.49	3.63	8.33	2.18667	6.15	1.49185	7.55533e-06	0.000499746	LOC7487860	high affinity nitrate transporter 2.7	Metabolism	Energy metabolism	ko00910//Nitrogen metabolism	K02575	-	-	GO:0044763//single-organism cellular process
ncbi_18104831	77	141	81	191	154	215	2.94	3.94	3.28	7.49	6.39	8.94	3.38667	7.60667	1.1674	7.62271e-06	0.000503028	LOC18104831	F-box protein GID2	Environmental Information Processing	Signal transduction	ko04075//Plant hormone signal transduction	K14495	-	-	GO:0003006//developmental process involved in reproduction;GO:0009755//hormone-mediated signaling pathway;GO:0033993//response to lipid;GO:0044238//primary metabolic process;GO:0044707//single-multicellular organism process;GO:0071229//cellular response to acid chemical;GO:0071704//organic substance metabolic process;GO:1901701//cellular response to oxygen-containing compound
ncbi_7486769	2356	3160	2417	1609	1301	1542	11.86	11.61	12.94	8.3	7.11	8.43	12.1367	7.94667	-0.610951	7.66472e-06	0.000504624	LOC7486769	protein TSS	-	-	-	-	-	-	GO:0006412//translation
ncbi_7479199	275	355	318	779	441	571	8.29	7.81	10.2	24.07	14.43	18.7	8.76667	19.0667	1.12095	7.7717e-06	0.00051048	LOC7479199	peroxisomal membrane protein 11B	-	-	-	-	GO:0031231//intrinsic component of peroxisomal membrane	GO:0005515//protein binding	GO:0006739//NADP metabolic process;GO:0007031//peroxisome organization;GO:0032535//regulation of cellular component size
ncbi_7479135	825	1553	914	1379	1481	1360	13.35	18.36	15.75	22.88	26.04	23.93	15.82	24.2833	0.618217	7.84149e-06	0.000513872	LOC7479135	aspartic proteinase	-	-	-	-	-	-	-
ncbi_7461515	3204	5429	3644	4782	5059	4502	17.55	21.71	21.24	26.85	30.09	26.8	20.1667	27.9133	0.468982	7.86802e-06	0.000513933	LOC7461515	uncharacterized LOC7461515	-	-	-	-	-	-	-
ncbi_18099727	2842	3873	3134	2092	1999	1957	33.25	33.09	39.03	25.1	25.41	24.89	35.1233	25.1333	-0.482828	7.87873e-06	0.000513933	LOC18099727	DEAD-box ATP-dependent RNA helicase 3, chloroplastic, transcript variant X2	-	-	-	-	-	-	-
ncbi_7458043	1916	2199	1205	891	773	697	31.92	26.75	21.37	15.22	13.99	12.62	26.68	13.9433	-0.936183	8.12695e-06	0.000528906	LOC7458043	ACT domain-containing protein ACR4	-	-	-	-	-	GO:0031406//carboxylic acid binding	-
ncbi_7482601	12422	21208	11436	5175	6611	8549	297.66	371.1	291.71	127.16	172.06	222.67	320.157	173.963	-0.879995	8.23719e-06	0.00053485	LOC7482601	probable WRKY transcription factor 70	-	-	-	-	-	-	-
ncbi_7490491	1188	1959	1088	591	524	797	17.59	21.18	17.15	8.97	8.43	12.83	18.64	10.0767	-0.887383	8.28055e-06	0.000536435	LOC7490491	mannosyl-oligosaccharide 1,2-alpha-mannosidase MNS1, transcript variant X1	Metabolism;Genetic Information Processing;Metabolism;Metabolism	Global and overview maps;Folding, sorting and degradation;Glycan biosynthesis and metabolism;Glycan biosynthesis and metabolism	ko01100//Metabolic pathways;ko04141//Protein processing in endoplasmic reticulum;ko00510//N-Glycan biosynthesis;ko00513//Various types of N-glycan biosynthesis	K01230;K01230;K01230;K01230	-	GO:0016787//hydrolase activity;GO:0046872//metal ion binding	-
ncbi_18109150	282	570	293	665	552	542	6.43	9.49	7.11	15.54	13.66	13.43	7.67667	14.21	0.888355	8.36952e-06	0.000540961	LOC18109150	3-oxo-Delta(4,5)-steroid 5-beta-reductase	-	-	-	-	-	-	-
ncbi_7485449	400	518	359	213	233	208	7.35	6.95	7.02	4.01	4.65	4.15	7.10667	4.27	-0.734937	8.41869e-06	0.0005429	LOC7485449	lactosylceramide 4-alpha-galactosyltransferase	Metabolism;Metabolism;Metabolism	Global and overview maps;Glycan biosynthesis and metabolism;Glycan biosynthesis and metabolism	ko01100//Metabolic pathways;ko00603//Glycosphingolipid biosynthesis - globo and isoglobo series;ko00601//Glycosphingolipid biosynthesis - lacto and neolacto series	K01988;K01988;K01988	-	GO:0035250//UDP-galactosyltransferase activity	-
ncbi_7491603	4011	6375	3858	5632	5515	5625	70.08	81.33	71.75	100.9	104.65	106.82	74.3867	104.123	0.485177	8.44026e-06	0.000543054	LOC7491603	dnaJ protein homolog	Genetic Information Processing	Folding, sorting and degradation	ko04141//Protein processing in endoplasmic reticulum	K09503	-	-	-
ncbi_7495296	159	331	192	375	360	321	4.47	6.79	5.74	10.81	10.99	9.81	5.66667	10.5367	0.894846	8.74823e-06	0.000561592	LOC7495296	protein HEAT-STRESS-ASSOCIATED 32	-	-	-	-	-	GO:0016846//carbon-sulfur lyase activity	GO:0000302//response to reactive oxygen species;GO:0009108//coenzyme biosynthetic process;GO:0009408//response to heat;GO:0009642//response to light intensity;GO:0010468//regulation of gene expression;GO:0044267//cellular protein metabolic process
ncbi_7467842	382	710	451	748	816	622	7.41	9.72	9.36	14.55	16.47	12.7	8.83	14.5733	0.722846	8.81264e-06	0.000564129	LOC7467842	ACT domain-containing protein ACR3, transcript variant X1	-	-	-	-	-	GO:0031406//carboxylic acid binding	-
ncbi_18103205	166	203	84	29	18	47	1.75	1.56	0.94	0.31	0.2	0.54	1.41667	0.35	-2.01707	8.8276e-06	0.000564129	LOC18103205	glutamate receptor 2.9	-	-	-	-	-	-	-
ncbi_7495527	220	227	126	574	307	443	4.89	3.68	2.98	13.07	7.4	10.69	3.85	10.3867	1.4318	8.90588e-06	0.00056785	LOC7495527	fructose-bisphosphate aldolase 1, chloroplastic	Metabolism;Metabolism;Metabolism;Metabolism;Metabolism;Metabolism;Metabolism;Metabolism	Global and overview maps;Global and overview maps;Global and overview maps;Global and overview maps;Carbohydrate metabolism;Energy metabolism;Carbohydrate metabolism;Carbohydrate metabolism	ko01100//Metabolic pathways;ko01110//Biosynthesis of secondary metabolites;ko01200//Carbon metabolism;ko01230//Biosynthesis of amino acids;ko00010//Glycolysis / Gluconeogenesis;ko00710//Carbon fixation in photosynthetic organisms;ko00030//Pentose phosphate pathway;ko00051//Fructose and mannose metabolism	K01623;K01623;K01623;K01623;K01623;K01623;K01623;K01623	-	GO:0016832//aldehyde-lyase activity	GO:0006090//pyruvate metabolic process
ncbi_7470435	149	332	142	647	325	402	4.41	7.17	4.47	19.63	10.44	12.93	5.35	14.3333	1.42176	9.04994e-06	0.000575705	LOC7470435	endochitinase 2	Metabolism;Environmental Information Processing;Metabolism	Global and overview maps;Signal transduction;Carbohydrate metabolism	ko01100//Metabolic pathways;ko04016//MAPK signaling pathway - plant;ko00520//Amino sugar and nucleotide sugar metabolism	K20547;K20547;K20547	-	GO:0016787//hydrolase activity;GO:0097367//carbohydrate derivative binding	GO:0006026//aminoglycan catabolic process;GO:0044036//cell wall macromolecule metabolic process;GO:0044238//primary metabolic process
ncbi_7498051	232	250	184	86	100	67	9.38	7.38	7.92	3.56	4.39	2.94	8.22667	3.63	-1.18034	9.06974e-06	0.000575705	LOC7498051	calmodulin-like protein 8	Organismal Systems	Environmental adaptation	ko04626//Plant-pathogen interaction	K13448	-	-	-
ncbi_18098610	202	273	180	81	91	105	1.89	1.86	1.8	0.77	0.95	1.06	1.85	0.926667	-0.997403	9.44281e-06	0.000598044	LOC18098610	uncharacterized LOC18098610, transcript variant X1	-	-	-	-	-	-	-
ncbi_7457536	40	62	67	9	2	10	0.95	1.08	1.69	0.22	0.05	0.26	1.24	0.176667	-2.81124	9.57695e-06	0.000605186	LOC7457536	uncharacterized LOC7457536, transcript variant X1	-	-	-	-	-	-	-
ncbi_7492249	207	208	146	73	63	40	3.11	2.29	2.33	1.12	1.03	0.65	2.57667	0.933333	-1.46504	9.72593e-06	0.000613232	LOC7492249	signal recognition particle 54 kDa protein, chloroplastic, transcript variant X1	Genetic Information Processing	Folding, sorting and degradation	ko03060//Protein export	K03106	GO:0009532//plastid stroma;GO:0048500//signal recognition particle	GO:0003723//RNA binding;GO:0017111//nucleoside-triphosphatase activity;GO:0032550//purine ribonucleoside binding	GO:0002252//immune effector process;GO:0006090//pyruvate metabolic process;GO:0006613//cotranslational protein targeting to membrane;GO:0030422//production of siRNA involved in RNA interference
ncbi_18104892	123	125	62	369	175	308	2.31	1.71	1.24	7.14	3.59	6.31	1.75333	5.68	1.69579	9.76294e-06	0.000614198	LOC18104892	abscisic acid 8'-hydroxylase 4	Metabolism	Metabolism of terpenoids and polyketides	ko00906//Carotenoid biosynthesis	K09843	-	GO:0016491//oxidoreductase activity;GO:0046906//tetrapyrrole binding;GO:0046914//transition metal ion binding	GO:0044710//single-organism metabolic process
ncbi_7489177	1262	1922	1462	725	977	855	12.93	14.39	15.95	7.62	10.88	9.52	14.4233	9.34	-0.62691	9.83097e-06	0.000617106	LOC7489177	probable xyloglucan glycosyltransferase 5	-	-	-	-	-	GO:0003824//catalytic activity	-
ncbi_7474685	54	118	38	188	134	190	1.93	3.08	1.45	6.89	5.2	7.38	2.15333	6.49	1.59165	9.86228e-06	0.000617702	LOC7474685	protein LURP-one-related 12	-	-	-	-	-	-	-
ncbi_18110615	1423	2178	1046	769	640	760	15.93	18.64	13.34	9.38	8.43	9.65	15.97	9.15333	-0.802995	1.01355e-05	0.000633416	LOC18110615	probable LRR receptor-like serine/threonine-protein kinase At1g07650, transcript variant X1	-	-	-	-	-	-	-
ncbi_7457720	74	115	103	187	157	223	1.25	1.42	1.85	3.24	2.88	4.09	1.50667	3.40333	1.17559	1.01647e-05	0.00063384	LOC7457720	RING-H2 finger protein ATL46	-	-	-	-	-	GO:0043169//cation binding	-
ncbi_7455848	464	787	436	769	791	703	11.83	14.65	11.85	20.12	21.92	19.48	12.7767	20.5067	0.682582	1.03111e-05	0.000640835	LOC7455848	choline-phosphate cytidylyltransferase 2	Metabolism;Metabolism;Metabolism	Global and overview maps;Lipid metabolism;Metabolism of other amino acids	ko01100//Metabolic pathways;ko00564//Glycerophospholipid metabolism;ko00440//Phosphonate and phosphinate metabolism	K00968;K00968;K00968	-	-	-
ncbi_18106396	435	533	419	249	243	226	10.55	9.43	10.81	6.2	6.39	5.95	10.2633	6.18	-0.731821	1.03222e-05	0.000640835	LOC18106396	2-alkenal reductase (NADP(+)-dependent)	-	-	-	-	-	-	-
ncbi_7477168	971	1367	1088	699	689	620	26.46	27.2	31.55	19.53	20.38	18.34	28.4033	19.4167	-0.548765	1.03746e-05	0.000642679	LOC7477168	ACT domain-containing protein ACR12, transcript variant X1	-	-	-	-	GO:0009532//plastid stroma;GO:0044434//chloroplast part	GO:0031406//carboxylic acid binding	GO:0016094//polyprenol biosynthetic process
ncbi_7490346	1718	2592	1561	558	798	1076	21.7	23.91	20.99	7.22	10.94	14.77	22.2	10.9767	-1.01612	1.05049e-05	0.000649331	LOC7490346	uncharacterized LOC7490346	-	-	-	-	-	-	-
ncbi_7457940	595	726	464	239	331	218	13.27	11.82	11.01	5.46	8.03	5.28	12.0333	6.25667	-0.94357	1.06323e-05	0.000655774	LOC7457940	probable E3 ubiquitin-protein ligase BAH1-like 1, transcript variant X1	-	-	-	-	GO:0016604//nuclear body	GO:0003824//catalytic activity;GO:0046914//transition metal ion binding	GO:0001101//response to acid chemical;GO:0009267//cellular response to starvation;GO:0009617//response to bacterium;GO:0009696//salicylic acid metabolic process;GO:0009814//defense response, incompatible interaction;GO:0010565//regulation of cellular ketone metabolic process;GO:0015698//inorganic anion transport;GO:0032446//protein modification by small protein conjugation
ncbi_18096768	658	1104	658	446	448	347	8.87	10.88	9.45	6.18	6.57	5.09	9.73333	5.94667	-0.710853	1.06667e-05	0.000656463	LOC18096768	uncharacterized LOC18096768	-	-	-	-	-	-	-
ncbi_7478680	36	100	19	118	332	164	1.67	3.4	0.94	5.61	16.78	8.29	2.00333	10.2267	2.35186	1.06911e-05	0.000656542	LOC7478680	pathogenesis-related protein 1	Environmental Information Processing;Organismal Systems;Environmental Information Processing	Signal transduction;Environmental adaptation;Signal transduction	ko04075//Plant hormone signal transduction;ko04626//Plant-pathogen interaction;ko04016//MAPK signaling pathway - plant	K13449;K13449;K13449	-	-	-
ncbi_18095340	182	329	196	327	369	327	4.4	5.81	5.05	8.11	9.7	8.6	5.08667	8.80333	0.791329	1.07917e-05	0.000661285	LOC18095340	WAT1-related protein At3g28050	-	-	-	-	GO:0031224//intrinsic component of membrane	GO:0005215//transporter activity	GO:0044763//single-organism cellular process
ncbi_7462855	242	487	311	774	432	830	4.33	6.36	5.92	14.2	8.4	16.15	5.53667	12.9167	1.22214	1.08463e-05	0.000663192	LOC7462855	cytochrome P450 81D11	-	-	-	-	-	GO:0016705//oxidoreductase activity, acting on paired donors, with incorporation or reduction of molecular oxygen;GO:0046906//tetrapyrrole binding;GO:0046914//transition metal ion binding	GO:0044710//single-organism metabolic process
ncbi_7471589	617	950	504	284	381	316	15.65	17.59	13.61	7.39	10.49	8.71	15.6167	8.86333	-0.817165	1.1039e-05	0.000673524	LOC7471589	SPX domain-containing protein 1	-	-	-	-	-	-	-
ncbi_7485231	346	561	441	835	578	683	5.99	6.83	7.99	14.96	10.62	12.63	6.93667	12.7367	0.876673	1.10768e-05	0.000674375	LOC7485231	NADP-dependent glyceraldehyde-3-phosphate dehydrogenase, transcript variant X1	Metabolism;Metabolism;Metabolism;Metabolism	Global and overview maps;Global and overview maps;Carbohydrate metabolism;Carbohydrate metabolism	ko01100//Metabolic pathways;ko01200//Carbon metabolism;ko00010//Glycolysis / Gluconeogenesis;ko00030//Pentose phosphate pathway	K00131;K00131;K00131;K00131	-	-	-
ncbi_18101545	118	160	87	212	245	191	1.22	1.23	0.95	2.24	2.73	2.18	1.13333	2.38333	1.07241	1.11832e-05	0.000679389	LOC18101545	RNA-binding protein 25, transcript variant X3	Genetic Information Processing	Transcription	ko03040//Spliceosome	K12822	-	-	-
ncbi_7457389	257	287	360	125	111	112	4.27	3.49	6.37	2.14	2	2.01	4.71	2.05	-1.2001	1.12302e-05	0.000680785	LOC7457389	probable WRKY transcription factor 46, transcript variant X1	-	-	-	-	-	-	-
ncbi_7458655	368	692	328	744	635	720	3.96	5.15	3.6	8.02	7.07	7.99	4.23667	7.69333	0.860679	1.13515e-05	0.000686667	LOC7458655	aminodeoxychorismate synthase, chloroplastic, transcript variant X1	Metabolism	Metabolism of cofactors and vitamins	ko00790//Folate biosynthesis	K13950	-	GO:0016830//carbon-carbon lyase activity	GO:0006760//folic acid-containing compound metabolic process
ncbi_7466433	71	80	84	146	210	147	1.5	1.3	1.96	3.32	4.88	3.48	1.58667	3.89333	1.29501	1.13843e-05	0.000687183	LOC7466433	F-box protein SKP2A, transcript variant X2	Genetic Information Processing	Folding, sorting and degradation	ko04120//Ubiquitin mediated proteolysis	K03875	-	-	-
ncbi_18096711	3546	5203	3340	2570	2486	2520	41.27	44.22	41.38	31	31.5	31.88	42.29	31.46	-0.426798	1.1454e-05	0.000689921	LOC18096711	phospholipase D alpha 1, transcript variant X1	Metabolism;Metabolism;Cellular Processes;Metabolism;Metabolism	Global and overview maps;Global and overview maps;Transport and catabolism;Lipid metabolism;Lipid metabolism	ko01100//Metabolic pathways;ko01110//Biosynthesis of secondary metabolites;ko04144//Endocytosis;ko00564//Glycerophospholipid metabolism;ko00565//Ether lipid metabolism	K01115;K01115;K01115;K01115;K01115	-	GO:0004620//phospholipase activity;GO:0046872//metal ion binding	GO:0006650//glycerophospholipid metabolic process
ncbi_18102806	253	426	279	463	406	458	3.75	4.62	4.59	7.05	6.54	7.39	4.32	6.99333	0.694949	1.1693e-05	0.000702823	LOC18102806	KH domain-containing protein HEN4, transcript variant X2	-	-	-	-	-	-	-
ncbi_7495288	743	1142	896	534	568	488	23.11	25.94	29.66	17.03	19.2	16.5	26.2367	17.5767	-0.577923	1.19634e-05	0.000717548	LOC7495288	multiple organellar RNA editing factor 9, chloroplastic, transcript variant X1	-	-	-	-	-	-	-
ncbi_7462448	943	2409	1035	2276	2248	2436	9.91	18.63	11.46	24.91	26.17	28.04	13.3333	26.3733	0.984042	1.20232e-05	0.000718847	LOC7462448	potassium transporter 4, transcript variant X2	-	-	-	-	GO:0031224//intrinsic component of membrane	GO:0046873//metal ion transmembrane transporter activity	GO:0009247//glycolipid biosynthetic process;GO:0009267//cellular response to starvation;GO:0019758//glycosinolate biosynthetic process;GO:0030001//metal ion transport;GO:0034220//ion transmembrane transport
ncbi_7478270	1455	2198	1404	2118	3227	2187	33.23	36.65	34.14	49.61	80.04	54.29	34.6733	61.3133	0.822374	1.20358e-05	0.000718847	LOC7478270	GATA transcription factor 1	-	-	-	-	-	GO:0003677//DNA binding;GO:0046914//transition metal ion binding	GO:0010468//regulation of gene expression
ncbi_7494788	1142	2802	1065	395	399	755	6.45	12.19	6.41	2.2	2.54	5.09	8.35	3.27667	-1.34955	1.2124e-05	0.00072259	LOC7494788	ABC transporter C family member 3, transcript variant X4	-	-	-	-	-	-	-
ncbi_7481487	761	1034	759	524	424	422	12.54	12.43	13.3	8.84	7.59	7.56	12.7567	7.99667	-0.673781	1.22072e-05	0.000725655	LOC7481487	sodium-dependent phosphate transport protein 1, chloroplastic	-	-	-	-	-	-	GO:0044763//single-organism cellular process
ncbi_7471532	66	146	65	171	168	263	2.09	3.37	2.19	5.55	5.77	9.04	2.55	6.78667	1.41221	1.22474e-05	0.000725655	LOC7471532	aquaporin TIP4-1	-	-	-	-	GO:0031224//intrinsic component of membrane	-	GO:0051234//establishment of localization
ncbi_18100979	954	1455	1008	1897	1317	1736	10.8	11.96	12.09	21.91	16.1	21.25	11.6167	19.7533	0.7659	1.22523e-05	0.000725655	LOC18100979	protein ACTIVITY OF BC1 COMPLEX KINASE 8, chloroplastic, transcript variant X1	-	-	-	-	GO:0009526//plastid envelope	GO:0016740//transferase activity	GO:0051234//establishment of localization
ncbi_7478336	536	951	381	1186	869	1238	6.41	8.3	4.84	14.54	11.29	16.09	6.51667	13.9733	1.10047	1.22812e-05	0.000725849	LOC7478336	transcription factor bHLH122, transcript variant X1	-	-	-	-	-	-	-
ncbi_18099144	908	765	390	205	268	204	23.06	14.19	10.54	5.34	7.39	5.63	15.93	6.12	-1.38014	1.23933e-05	0.000730944	LOC18099144	probable aquaporin PIP2-8	-	-	-	-	GO:0031224//intrinsic component of membrane	-	GO:0051234//establishment of localization
ncbi_7481425	95	152	152	246	240	451	1.09	1.28	1.86	2.91	3	5.65	1.41	3.85333	1.45041	1.24234e-05	0.000731201	LOC7481425	boron transporter 1	-	-	-	-	GO:0031224//intrinsic component of membrane	-	GO:0006820//anion transport
ncbi_7479084	111	153	123	283	180	288	2.26	2.27	2.67	5.91	3.98	6.37	2.4	5.42	1.17526	1.24966e-05	0.00073398	LOC7479084	CRIB domain-containing protein RIC10	-	-	-	-	-	-	-
ncbi_7467686	333	613	317	570	694	573	3.05	4.1	3.09	5.35	6.9	5.7	3.41333	5.98333	0.809768	1.29133e-05	0.000756888	LOC7467686	glycosyltransferase family 92 protein RCOM_0530710	-	-	-	-	-	-	-
ncbi_18102440	2041	3814	2080	531	409	1262	33.62	45.86	36.47	8.98	7.31	22.59	38.65	12.96	-1.5764	1.31701e-05	0.000770342	LOC18102440	probable nucleoredoxin 1	-	-	-	-	-	-	-
ncbi_7459007	1234	1091	711	408	375	449	18.17	11.73	11.14	6.16	6	7.18	13.68	6.44667	-1.08544	1.33308e-05	0.000778133	LOC7459007	3-ketoacyl-CoA synthase 11	Metabolism;Metabolism;Organismal Systems;Metabolism	Global and overview maps;Global and overview maps;Environmental adaptation;Lipid metabolism	ko01100//Metabolic pathways;ko01110//Biosynthesis of secondary metabolites;ko04626//Plant-pathogen interaction;ko00062//Fatty acid elongation	K15397;K15397;K15397;K15397	-	-	-
ncbi_18098189	1029	1588	1196	1442	1688	1534	10.85	11.92	12.87	15.55	18.75	17.34	11.88	17.2133	0.534992	1.33649e-05	0.000778519	LOC18098189	E3 SUMO-protein ligase SIZ1, transcript variant X1	-	-	-	-	-	-	-
ncbi_7467210	3560	6008	3489	6071	6082	4821	52.83	65.11	55.11	92.39	98.04	77.76	57.6833	89.3967	0.632067	1.34526e-05	0.000782018	LOC7467210	phosphoenolpyruvate carboxykinase (ATP)	Metabolism;Metabolism;Metabolism;Metabolism;Metabolism;Metabolism;Metabolism	Global and overview maps;Global and overview maps;Global and overview maps;Carbohydrate metabolism;Carbohydrate metabolism;Energy metabolism;Carbohydrate metabolism	ko01100//Metabolic pathways;ko01110//Biosynthesis of secondary metabolites;ko01200//Carbon metabolism;ko00010//Glycolysis / Gluconeogenesis;ko00620//Pyruvate metabolism;ko00710//Carbon fixation in photosynthetic organisms;ko00020//Citrate cycle (TCA cycle)	K01610;K01610;K01610;K01610;K01610;K01610;K01610	-	-	-
ncbi_7457513	1066	1579	927	498	725	507	32.09	34.71	29.7	15.37	23.7	16.59	32.1667	18.5533	-0.793888	1.40161e-05	0.000813106	LOC7457513	CCG-binding protein 1	-	-	-	-	-	-	GO:0003006//developmental process involved in reproduction
ncbi_7491777	500	796	536	356	334	346	9.41	10.96	10.75	6.87	6.84	7.1	10.3733	6.93667	-0.580565	1.40597e-05	0.000813967	LOC7491777	uncharacterized LOC7491777	-	-	-	-	-	-	-
ncbi_7496829	143	262	219	71	81	91	2.8	3.74	4.56	1.42	1.72	1.93	3.7	1.69	-1.1305	1.41339e-05	0.000816594	LOC7496829	UDP-glycosyltransferase 90A1	-	-	-	-	-	GO:0035251//UDP-glucosyltransferase activity	-
ncbi_18094313	1637	3027	2334	3601	2846	3418	16.77	22.64	25.45	37.82	31.66	38.05	21.62	35.8433	0.729338	1.42911e-05	0.000822453	LOC18094313	zinc finger CCCH domain-containing protein 22, transcript variant X2	-	-	-	-	-	GO:0003676//nucleic acid binding;GO:0043169//cation binding	-
ncbi_7486515	173	237	242	398	339	349	5.22	5.11	7.67	12.04	10.88	11.46	6	11.46	0.933573	1.42934e-05	0.000822453	LOC7486515	uncharacterized LOC7486515, transcript variant X2	-	-	-	-	-	-	-
ncbi_7463065	324	549	331	164	177	220	5.56	6.88	6.04	2.89	3.3	4.11	6.16	3.43333	-0.84332	1.44045e-05	0.00082716	LOC7463065	putative methylesterase 11, chloroplastic	-	-	-	-	-	GO:0052689//carboxylic ester hydrolase activity	-
ncbi_7479328	597	1050	759	471	381	397	19.38	24.89	26.23	15.68	13.44	14.01	23.5	14.3767	-0.708932	1.46069e-05	0.000837086	LOC7479328	osmotin-like protein OSM34	-	-	-	-	-	-	-
ncbi_112325087	52	272	252	13	35	35	1.68	6.4	8.66	0.36	1.22	1.21	5.58	0.93	-2.58496	1.47387e-05	0.000842934	LOC112325087	uncharacterized LOC112325087, transcript variant X1	-	-	-	-	GO:0009536//plastid	GO:0003824//catalytic activity	-
MSTRG.28796	342	402	305	143	166	182	11.88	9.93	10.55	4.87	5.65	6.38	10.7867	5.63333	-0.937188	1.49833e-05	0.000855195	BH0283	PREDICTED: phenazine biosynthesis-like domain-containing protein 1 [Populus euphratica]	-	-	-	-	-	GO:0003824//catalytic activity	GO:0008152//metabolic process
ncbi_7458560	752	795	445	298	238	279	12.8	9.88	8.03	5.2	4.42	5.12	10.2367	4.91333	-1.05897	1.50727e-05	0.000858566	LOC7458560	cysteine-rich receptor-like protein kinase 15, transcript variant X1	-	-	-	-	-	-	-
ncbi_18099879	1678	2671	1659	2350	2389	2260	19.43	22.52	20.46	27.96	29.93	28.51	20.8033	28.8	0.469254	1.52121e-05	0.000864767	LOC18099879	large proline-rich protein bag6, transcript variant X1	-	-	-	-	-	-	-
ncbi_7463709	189	201	158	315	279	397	3.25	2.53	2.89	5.56	5.21	7.42	2.89	6.06333	1.06904	1.53048e-05	0.000868294	LOC7463709	cytochrome P450 711A1, transcript variant X2	-	-	-	-	GO:0031224//intrinsic component of membrane	GO:0016712//oxidoreductase activity, acting on paired donors, with incorporation or reduction of molecular oxygen, reduced flavin or flavoprotein as one donor, and incorporation of one atom of oxygen;GO:0046906//tetrapyrrole binding;GO:0046914//transition metal ion binding	GO:0001763//morphogenesis of a branching structure;GO:0006605//protein targeting;GO:0006950//response to stress;GO:0009699//phenylpropanoid biosynthetic process;GO:0009933//meristem structural organization;GO:0016109//tetraterpenoid biosynthetic process;GO:0043067//regulation of programmed cell death;GO:0060918//auxin transport
ncbi_7487424	1233	1536	1359	778	829	687	26.32	23.94	30.88	17.03	19.22	15.94	27.0467	17.3967	-0.63664	1.54736e-05	0.000876115	LOC7487424	uncharacterized membrane protein YjcL	-	-	-	-	-	-	-
ncbi_7472092	146	214	196	360	262	329	3.45	3.69	4.93	8.73	6.73	8.45	4.02333	7.97	0.986188	1.60591e-05	0.000907449	LOC7472092	signal recognition particle 43 kDa protein, chloroplastic	-	-	-	-	GO:0009526//plastid envelope;GO:0009532//plastid stroma;GO:0044434//chloroplast part;GO:0048500//signal recognition particle	GO:0005515//protein binding;GO:0043169//cation binding	GO:0000097//sulfur amino acid biosynthetic process;GO:0006468//protein phosphorylation;GO:0006612//protein targeting to membrane;GO:0009639//response to red or far red light;GO:0034285//response to disaccharide;GO:0043269//regulation of ion transport
ncbi_7469071	944	1533	1104	1407	1468	1361	19.07	22.61	23.73	29.13	32.21	29.88	21.8033	30.4067	0.479839	1.63483e-05	0.000921951	LOC7469071	pyruvate dehydrogenase E1 component subunit alpha-1, mitochondrial	Metabolism;Metabolism;Metabolism;Metabolism;Metabolism;Metabolism	Global and overview maps;Global and overview maps;Global and overview maps;Carbohydrate metabolism;Carbohydrate metabolism;Carbohydrate metabolism	ko01100//Metabolic pathways;ko01110//Biosynthesis of secondary metabolites;ko01200//Carbon metabolism;ko00010//Glycolysis / Gluconeogenesis;ko00620//Pyruvate metabolism;ko00020//Citrate cycle (TCA cycle)	K00161;K00161;K00161;K00161;K00161;K00161	GO:0043227//membrane-bounded organelle	GO:0016903//oxidoreductase activity, acting on the aldehyde or oxo group of donors	GO:0006090//pyruvate metabolic process
ncbi_18104848	12770	18736	13661	10151	8652	9168	216.02	231.44	245.99	176.09	158.97	168.57	231.15	167.877	-0.461428	1.66991e-05	0.000939865	LOC18104848	probable cysteine protease RD21B	-	-	-	-	-	GO:0016628//oxidoreductase activity, acting on the CH-CH group of donors, NAD or NADP as acceptor;GO:0070011//peptidase activity, acting on L-amino acid peptides	GO:0044710//single-organism metabolic process
ncbi_7453643	457	669	555	319	295	297	13.46	14.39	17.4	9.64	9.44	9.51	15.0833	9.53	-0.662407	1.72005e-05	0.000966165	LOC7453643	L-ascorbate peroxidase 3	Metabolism;Metabolism;Metabolism	Global and overview maps;Metabolism of other amino acids;Carbohydrate metabolism	ko01100//Metabolic pathways;ko00480//Glutathione metabolism;ko00053//Ascorbate and aldarate metabolism	K00434;K00434;K00434	-	-	-
ncbi_7463811	215	385	214	449	373	381	3.2	4.18	3.39	6.85	6.02	6.15	3.59	6.34	0.820499	1.72846e-05	0.000968963	LOC7463811	heat stress transcription factor A-4c	-	-	-	-	GO:0043231//intracellular membrane-bounded organelle	GO:0001071//nucleic acid binding transcription factor activity;GO:0003677//DNA binding	GO:0006950//response to stress;GO:0010468//regulation of gene expression
ncbi_18103454	2	9	5	36	31	28	0.05	0.15	0.13	0.85	0.77	0.69	0.11	0.77	2.80735	1.74003e-05	0.000973521	LOC18103454	protein DMR6-LIKE OXYGENASE 1	-	-	-	-	-	-	-
ncbi_7457595	2820	4123	2604	1640	1789	2038	49.69	53.05	48.84	29.63	34.24	39.03	50.5267	34.3	-0.558836	1.7611e-05	0.000983366	LOC7457595	protein COBRA	-	-	-	-	GO:0031224//intrinsic component of membrane	-	GO:0040007//growth
ncbi_18101305	237	386	236	150	125	127	5.86	6.98	6.23	3.8	3.35	3.4	6.35667	3.51667	-0.854062	1.77199e-05	0.000987498	LOC18101305	uncharacterized LOC18101305	-	-	-	-	-	-	-
ncbi_7484684	373	423	323	189	170	123	4.31	3.57	3.97	2.24	2.14	1.55	3.95	1.97667	-0.998783	1.78733e-05	0.000994094	LOC7484684	protein fluG	-	-	-	-	GO:0044444//cytoplasmic part	GO:0015631//tubulin binding;GO:0016211//ammonia ligase activity	GO:0001101//response to acid chemical;GO:0006541//glutamine metabolic process;GO:0006568//tryptophan metabolic process;GO:0009683//indoleacetic acid metabolic process;GO:0009791//post-embryonic development;GO:0010243//response to organonitrogen compound;GO:0048856//anatomical structure development
ncbi_7479083	3672	2967	9814	876	604	602	94.36	55.67	268.45	23.09	16.86	16.81	139.493	18.92	-2.88221	1.79098e-05	0.000994171	LOC7479083	thiamine thiazole synthase 2, chloroplastic	Metabolism;Metabolism	Global and overview maps;Metabolism of cofactors and vitamins	ko01100//Metabolic pathways;ko00730//Thiamine metabolism	K03146;K03146	-	-	-
ncbi_7477970	1903	2096	1394	937	684	907	20.94	16.84	16.33	10.57	8.18	10.85	18.0367	9.86667	-0.870298	1.81501e-05	0.001004	LOC7477970	probable disease resistance protein At5g66900	-	-	-	-	-	-	-
ncbi_7473008	89	112	125	228	183	219	1.36	1.3	1.98	3.33	2.92	3.39	1.54667	3.21333	1.05491	1.81578e-05	0.001004	LOC7473008	zinc finger protein jing homolog, transcript variant X1	-	-	-	-	-	-	-
ncbi_7481728	588	782	453	294	302	320	3.44	3.33	2.8	1.77	1.91	2.03	3.19	1.90333	-0.745028	1.81955e-05	0.00100412	LOC7481728	probable disease resistance protein At4g27220, transcript variant X1	-	-	-	-	-	-	-
ncbi_7459225	1160	1794	1217	2634	1581	2383	13.9	15.7	15.52	32.36	20.57	31.03	15.04	27.9867	0.895935	1.8346e-05	0.00101046	LOC7459225	probable protein phosphatase 2C 33	-	-	-	-	-	GO:0016791//phosphatase activity	GO:0006796//phosphate-containing compound metabolic process
ncbi_7465393	236	301	200	373	338	434	3.34	3.16	3.07	5.4	5.23	6.78	3.19	5.80333	0.863325	1.86287e-05	0.00102404	LOC7465393	PX domain-containing protein EREL1, transcript variant X1	-	-	-	-	-	-	-
ncbi_18106064	1922	2855	1854	2719	2485	2765	20.25	21.93	20.44	29.12	28.02	31.13	20.8733	29.4233	0.4953	1.87884e-05	0.00103032	LOC18106064	protein PAT1 homolog 1, transcript variant X1	Genetic Information Processing	Folding, sorting and degradation	ko03018//RNA degradation	K12617	-	-	-
ncbi_7469958	48	49	47	104	105	103	3.18	2.37	3.32	7.07	7.56	7.42	2.95667	7.35	1.31377	1.88158e-05	0.00103032	LOC7469958	uncharacterized LOC7469958	-	-	-	-	-	-	-
ncbi_7468776	395	591	341	761	557	666	7.95	8.68	7.3	15.69	12.16	14.55	7.97667	14.1333	0.825244	1.92302e-05	0.00105098	LOC7468776	uncharacterized LOC7468776	-	-	-	-	-	-	-
ncbi_7463740	2628	4417	2931	4001	5017	3774	36.13	44.34	42.9	56.4	74.91	56.39	41.1233	62.5667	0.605437	1.95546e-05	0.00106579	LOC7463740	far upstream element-binding protein 1	-	-	-	-	-	-	-
ncbi_7483959	579	743	398	276	162	231	24.08	22.56	17.62	11.77	7.32	10.44	21.42	9.84333	-1.12174	1.95765e-05	0.00106579	LOC7483959	protein EARLY RESPONSIVE TO DEHYDRATION 15, transcript variant X1	-	-	-	-	-	-	-
ncbi_18095638	2395	2518	2152	1304	1279	1269	22.06	16.93	21.1	12.31	12.8	12.7	20.03	12.6033	-0.668357	1.98591e-05	0.00107738	LOC18095638	receptor-like protein kinase THESEUS 1	-	-	-	-	GO:0005911//cell-cell junction;GO:0031224//intrinsic component of membrane	GO:0004672//protein kinase activity;GO:0032550//purine ribonucleoside binding	GO:0000902//cell morphogenesis;GO:0001558//regulation of cell growth;GO:0006468//protein phosphorylation;GO:0043401//steroid hormone mediated signaling pathway;GO:0044707//single-multicellular organism process
ncbi_7459045	318	483	323	575	454	572	12.34	13.69	13.34	22.88	19.13	24.12	13.1233	22.0433	0.748208	1.98655e-05	0.00107738	LOC7459045	uncharacterized LOC7459045	-	-	-	-	-	-	-
ncbi_7480039	1458	1570	1149	552	714	762	9.47	7.45	7.94	3.68	5.04	5.38	8.28667	4.7	-0.818131	2.0082e-05	0.00108704	LOC7480039	protein TIME FOR COFFEE	-	-	-	-	-	-	-
ncbi_7484369	1690	1919	1475	2767	2343	2161	47.9	39.72	44.5	80.42	72.13	66.58	44.04	73.0433	0.729938	2.06557e-05	0.00111596	LOC7484369	protein SRC2 homolog	-	-	-	-	-	-	-
ncbi_7488404	27	65	36	82	98	141	0.37	0.65	0.53	1.15	1.46	2.1	0.516667	1.57	1.60346	2.09193e-05	0.00112633	LOC7488404	probable sulfate transporter 3.3, transcript variant X1	-	-	-	-	GO:0031224//intrinsic component of membrane	GO:0015103//inorganic anion transmembrane transporter activity;GO:0015291//secondary active transmembrane transporter activity	GO:0008272//sulfate transport;GO:0044763//single-organism cellular process
ncbi_18109321	223	333	257	342	408	387	3	3.27	3.68	4.72	5.95	5.65	3.31667	5.44	0.713873	2.09272e-05	0.00112633	LOC18109321	calcium permeable stress-gated cation channel 1, transcript variant X1	-	-	-	-	-	-	-
ncbi_7496944	1304	1653	1348	900	786	721	20.03	18.55	22.04	14.19	13.11	12.05	20.2067	13.1167	-0.62343	2.10961e-05	0.00113327	LOC7496944	NAD-dependent malic enzyme 59 kDa isoform, mitochondrial	Metabolism;Metabolism;Metabolism;Metabolism	Global and overview maps;Global and overview maps;Carbohydrate metabolism;Energy metabolism	ko01100//Metabolic pathways;ko01200//Carbon metabolism;ko00620//Pyruvate metabolism;ko00710//Carbon fixation in photosynthetic organisms	K00028;K00028;K00028;K00028	GO:0009536//plastid	GO:0000166//nucleotide binding;GO:0004470//malic enzyme activity;GO:0032550//purine ribonucleoside binding;GO:0046914//transition metal ion binding;GO:0046983//protein dimerization activity	GO:0043648//dicarboxylic acid metabolic process
ncbi_7480358	824	1162	700	1499	1120	1216	7.38	7.5	6.5	13.62	10.76	11.59	7.12667	11.99	0.750532	2.21571e-05	0.00118801	LOC7480358	trihelix transcription factor GTL1, transcript variant X2	-	-	-	-	-	-	-
ncbi_7491268	151	211	129	50	78	50	3.16	3.23	2.87	1.07	1.77	1.13	3.08667	1.32333	-1.22187	2.23881e-05	0.00119812	LOC7491268	dnaJ protein ERDJ3B	Genetic Information Processing	Folding, sorting and degradation	ko04141//Protein processing in endoplasmic reticulum	K09517	-	GO:0005515//protein binding	-
ncbi_18103075	348	610	352	200	230	230	2.97	3.81	3.2	1.75	2.13	2.13	3.32667	2.00333	-0.731675	2.24702e-05	0.00120025	LOC18103075	guanylate-binding protein 1	-	-	-	-	-	GO:0017111//nucleoside-triphosphatase activity;GO:0032550//purine ribonucleoside binding	-
ncbi_7482303	629	721	619	369	323	337	19.95	16.7	20.9	12	11.13	11.62	19.1833	11.5833	-0.727803	2.25276e-05	0.00120105	LOC7482303	uncharacterized LOC7482303	-	-	-	-	-	-	-
ncbi_18097074	637	780	534	148	309	285	20.3	18.15	18.12	4.84	10.7	9.87	18.8567	8.47	-1.15464	2.26463e-05	0.00120511	LOC18097074	ethylene-responsive transcription factor ERF106	-	-	-	-	-	-	-
ncbi_7460841	1429	2263	1006	737	797	631	30.05	34.76	22.52	15.9	18.21	14.43	29.11	16.18	-0.847303	2.27531e-05	0.00120852	LOC7460841	NAC domain-containing protein 72	-	-	-	-	GO:0043231//intracellular membrane-bounded organelle	-	GO:0010468//regulation of gene expression;GO:0034645//cellular macromolecule biosynthetic process
ncbi_7477024	1212	2502	1325	308	266	800	20.08	30.29	23.39	5.24	4.79	14.42	24.5867	8.15	-1.593	2.29294e-05	0.0012156	LOC7477024	probable nucleoredoxin 1	-	-	-	-	-	-	-
ncbi_7474819	500	808	481	1068	733	851	12.48	14.72	12.79	27.34	19.86	23.08	13.33	23.4267	0.813475	2.44147e-05	0.00129192	LOC7474819	uncharacterized LOC7474819, transcript variant X2	-	-	-	-	GO:0031224//intrinsic component of membrane	GO:0016491//oxidoreductase activity	GO:0044238//primary metabolic process;GO:0044710//single-organism metabolic process
ncbi_7454599	1361	1865	1268	850	939	689	12.38	12.38	12.27	7.92	9.27	6.81	12.3433	8	-0.62566	2.47675e-05	0.00130815	LOC7454599	probable alpha-mannosidase At5g13980	Metabolism	Glycan biosynthesis and metabolism	ko00511//Other glycan degradation	K01191	-	-	-
ncbi_18104869	371	507	368	988	483	993	4.46	4.45	4.7	12.17	6.3	12.96	4.53667	10.4767	1.20748	2.54868e-05	0.00134364	LOC18104869	subtilisin-like protease SBT1.9	-	-	-	-	-	GO:0016628//oxidoreductase activity, acting on the CH-CH group of donors, NAD or NADP as acceptor	GO:0019538//protein metabolic process;GO:0044710//single-organism metabolic process
ncbi_7487279	137	226	199	68	53	84	4.09	4.87	6.28	2	1.7	2.65	5.08	2.11667	-1.26303	2.5657e-05	0.00135009	LOC7487279	CASP-like protein 5B2, transcript variant X1	-	-	-	-	GO:0031224//intrinsic component of membrane	-	-
ncbi_7462654	755	1154	706	1121	1211	993	8.38	9.36	8.34	12.76	14.6	11.98	8.69333	13.1133	0.593053	2.59951e-05	0.00136328	LOC7462654	protein OBERON 3	-	-	-	-	-	-	-
ncbi_7475194	1398	2213	1332	924	976	687	18.26	21.11	18.52	12.38	13.85	9.75	19.2967	11.9933	-0.686119	2.60208e-05	0.00136328	LOC7475194	phosphatidylinositol 4-kinase gamma 3	-	-	-	-	-	GO:0016772//transferase activity, transferring phosphorus-containing groups	-
ncbi_7472995	1088	1864	1160	747	855	820	10.51	13.16	11.93	7.4	8.97	8.61	11.8667	8.32667	-0.511104	2.60521e-05	0.00136328	LOC7472995	protein argonaute 5, transcript variant X1	-	-	-	-	-	GO:0008135//translation factor activity, RNA binding	GO:0006412//translation;GO:0016458//gene silencing
ncbi_7472083	314	317	303	144	142	136	5.41	3.9	5.39	2.52	2.68	2.58	4.9	2.59333	-0.917974	2.63918e-05	0.00137851	LOC7472083	lysM domain-containing GPI-anchored protein 2, transcript variant X1	-	-	-	-	-	-	-
ncbi_7467860	161	296	310	60	111	79	1.41	1.88	2.86	0.52	1.04	0.74	2.05	0.766667	-1.41895	2.73094e-05	0.00142381	LOC7467860	protein translocase subunit SECA2, chloroplastic, transcript variant X1	Genetic Information Processing	Folding, sorting and degradation	ko03060//Protein export	K03070	-	GO:0016740//transferase activity;GO:0032550//purine ribonucleoside binding;GO:0046914//transition metal ion binding	GO:0006886//intracellular protein transport
ncbi_7495767	166	214	181	90	80	71	4.25	4	4.93	2.36	2.22	1.98	4.39333	2.18667	-1.00658	2.75706e-05	0.00143479	LOC7495767	protein OVEREXPRESSOR OF CATIONIC PEROXIDASE 3	-	-	-	-	-	-	-
ncbi_7464700	878	1620	980	2040	1316	2113	12.08	16.27	14.36	28.78	19.66	31.59	14.2367	26.6767	0.905967	2.76956e-05	0.00143702	LOC7464700	sulfate transporter 3.1, transcript variant X1	-	-	-	-	-	-	-
ncbi_7470577	450	661	541	703	776	671	3.77	4.05	4.83	6.05	7.06	6.11	4.21667	6.40667	0.603471	2.7715e-05	0.00143702	LOC7470577	homeobox-leucine zipper protein ATHB-15	-	-	-	-	GO:0043231//intracellular membrane-bounded organelle	GO:0005488//binding	-
ncbi_112325314	1437	1480	1365	2520	2882	1766	50	37.87	51.25	90.53	110.56	67.11	46.3733	89.4	0.946979	2.77789e-05	0.0014377	LOC112325314	actin-7-like, transcript variant X1	-	-	-	-	-	-	-
ncbi_7468744	187	239	185	554	254	480	2.43	2.23	2.7	7.24	3.57	6.65	2.45333	5.82	1.24628	2.90815e-05	0.00150237	LOC7468744	uncharacterized aarF domain-containing protein kinase At1g71810, chloroplastic, transcript variant X1	-	-	-	-	GO:0044434//chloroplast part	GO:0016301//kinase activity;GO:0032550//purine ribonucleoside binding	GO:0006464//cellular protein modification process;GO:0006796//phosphate-containing compound metabolic process
ncbi_7489880	152	348	108	472	410	339	1.98	3.31	1.51	6.3	5.8	4.8	2.26667	5.63333	1.31342	2.93602e-05	0.001514	LOC7489880	protein NRT1/ PTR FAMILY 6.4, transcript variant X1	-	-	-	-	-	-	GO:0051234//establishment of localization
ncbi_7482347	507	1187	690	1116	1289	1056	4.42	7.56	6.41	9.98	12.22	10.02	6.13	10.74	0.809035	2.96612e-05	0.00152674	LOC7482347	protein SMAX1-LIKE 6, transcript variant X1	-	-	-	-	-	-	-
ncbi_18102371	7541	10360	6569	5030	4619	5066	119.94	120.33	111.22	82.04	79.8	87.58	117.163	83.14	-0.494906	2.9755e-05	0.00152879	LOC18102371	uncharacterized LOC18102371	-	-	-	-	-	-	-
ncbi_7494475	1018	1753	1107	1521	1512	1547	11.52	14.48	13.33	17.64	18.57	19.02	13.11	18.41	0.489822	2.98942e-05	0.00153316	LOC7494475	coronatine-insensitive protein 1	Environmental Information Processing	Signal transduction	ko04075//Plant hormone signal transduction	K13463	GO:0031461//cullin-RING ubiquitin ligase complex	-	GO:0001101//response to acid chemical;GO:0006952//defense response;GO:0009611//response to wounding;GO:0009617//response to bacterium;GO:0009620//response to fungus;GO:0009639//response to red or far red light;GO:0009755//hormone-mediated signaling pathway;GO:0009886//post-embryonic morphogenesis;GO:0032446//protein modification by small protein conjugation;GO:0043161//proteasome-mediated ubiquit…
ncbi_7469241	11555	15533	8798	6718	4265	5870	275.88	270.81	223.61	164.48	110.6	152.34	256.767	142.473	-0.849766	3.02464e-05	0.00154842	LOC7469241	peroxidase 12	Metabolism;Metabolism;Metabolism	Global and overview maps;Global and overview maps;Biosynthesis of other secondary metabolites	ko01100//Metabolic pathways;ko01110//Biosynthesis of secondary metabolites;ko00940//Phenylpropanoid biosynthesis	K00430;K00430;K00430	GO:0005618//cell wall;GO:0005911//cell-cell junction;GO:0043231//intracellular membrane-bounded organelle	GO:0003824//catalytic activity;GO:0043169//cation binding;GO:0046906//tetrapyrrole binding	GO:0003006//developmental process involved in reproduction;GO:0006950//response to stress;GO:0042743//hydrogen peroxide metabolic process;GO:0044710//single-organism metabolic process;GO:0048509//regulation of meristem development
ncbi_18103195	1057	1850	1024	2039	1687	1580	16.73	21.38	17.25	33.1	29	27.19	18.4533	29.7633	0.689655	3.04632e-05	0.00155483	LOC18103195	CBL-interacting serine/threonine-protein kinase 12	-	-	-	-	-	GO:0004672//protein kinase activity;GO:0032550//purine ribonucleoside binding	GO:0006464//cellular protein modification process;GO:0006796//phosphate-containing compound metabolic process;GO:0050794//regulation of cellular process
ncbi_7472684	783	1072	655	441	329	454	15.5	15.5	13.8	8.95	7.07	9.77	14.9333	8.59667	-0.796687	3.04815e-05	0.00155483	LOC7472684	probable WRKY transcription factor 7, transcript variant X1	-	-	-	-	-	GO:0003677//DNA binding	GO:0010468//regulation of gene expression
ncbi_7473177	153	214	154	243	249	270	5.09	5.2	5.45	8.29	8.99	9.76	5.24667	9.01333	0.78066	3.08998e-05	0.00157333	LOC7473177	protein N-lysine methyltransferase METTL21A	-	-	-	-	-	GO:0003824//catalytic activity	GO:0008152//metabolic process
ncbi_4929679	5102	7683	4894	3317	3045	3840	112.54	123.75	114.91	75.03	72.95	92.07	117.067	80.0167	-0.548958	3.10281e-05	0.00157703	accD	--	Metabolism;Metabolism;Metabolism;Metabolism;Metabolism;Metabolism;Metabolism	Global and overview maps;Global and overview maps;Global and overview maps;Carbohydrate metabolism;Global and overview maps;Lipid metabolism;Carbohydrate metabolism	ko01100//Metabolic pathways;ko01110//Biosynthesis of secondary metabolites;ko01200//Carbon metabolism;ko00620//Pyruvate metabolism;ko01212//Fatty acid metabolism;ko00061//Fatty acid biosynthesis;ko00640//Propanoate metabolism	K01963;K01963;K01963;K01963;K01963;K01963;K01963	GO:0009532//plastid stroma	GO:0016421//CoA carboxylase activity;GO:0032550//purine ribonucleoside binding;GO:0046914//transition metal ion binding	GO:0006631//fatty acid metabolic process;GO:0015937//coenzyme A biosynthetic process
ncbi_7455707	1210	1583	930	592	559	721	9.78	9.35	8.01	4.91	4.91	6.34	9.04667	5.38667	-0.747994	3.16243e-05	0.00160445	LOC7455707	MDIS1-interacting receptor like kinase 2, transcript variant X1	-	-	-	-	GO:0031224//intrinsic component of membrane	GO:0004702//receptor signaling protein serine/threonine kinase activity;GO:0016628//oxidoreductase activity, acting on the CH-CH group of donors, NAD or NADP as acceptor;GO:0032550//purine ribonucleoside binding	GO:0032147//activation of protein kinase activity;GO:0044710//single-organism metabolic process
ncbi_7494720	692	1178	710	1557	973	1619	7.41	9.21	8.09	17.1	11.32	18.85	8.23667	15.7567	0.93583	3.2008e-05	0.00162101	LOC7494720	protein PLASTID MOVEMENT IMPAIRED 1	-	-	-	-	-	-	GO:0006355//regulation of transcription, DNA-templated;GO:0009658//chloroplast organization;GO:0009668//plastid membrane organization;GO:0016072//rRNA metabolic process;GO:0031399//regulation of protein modification process;GO:0043623//cellular protein complex assembly
ncbi_7464580	1290	1986	1232	1843	2131	1680	15.03	16.9	15.28	22.02	26.97	21.28	15.7367	23.4233	0.573816	3.2494e-05	0.00164269	LOC7464580	CTP synthase	Metabolism;Metabolism	Global and overview maps;Nucleotide metabolism	ko01100//Metabolic pathways;ko00240//Pyrimidine metabolism	K01937;K01937	GO:0044444//cytoplasmic part	GO:0016879//ligase activity, forming carbon-nitrogen bonds;GO:0032550//purine ribonucleoside binding	GO:0000469//cleavage involved in rRNA processing;GO:0006241//CTP biosynthetic process;GO:0009064//glutamine family amino acid metabolic process
ncbi_7496128	1829	3185	1679	2536	3322	3301	9.96	12.65	9.73	14.15	19.64	19.52	10.78	17.77	0.721087	3.2832e-05	0.00165682	LOC7496128	ABC transporter A family member 1, transcript variant X2	Environmental Information Processing	Membrane transport	ko02010//ABC transporters	K05643	-	-	-
MSTRG.11246	140	261	204	285	381	299	4.35	5.93	6.75	9.09	12.88	10.1	5.67667	10.69	0.913146	3.30518e-05	0.00166494	TY3B-I	Integrase [Actinidia chinensis var. chinensis] [Actinidia chinensis]	-	-	-	-	-	-	-
ncbi_7458727	93	125	39	5	21	4	2.13	2.09	0.95	0.12	0.52	0.1	1.72333	0.246667	-2.80457	3.33615e-05	0.00167756	LOC7458727	uncharacterized LOC7458727	-	-	-	-	-	-	-
ncbi_7464915	754	1224	790	578	535	520	12.63	14.98	14.1	9.93	9.74	9.48	13.9033	9.71667	-0.516897	3.35614e-05	0.00168462	LOC7464915	digalactosyldiacylglycerol synthase 2, chloroplastic	Metabolism;Metabolism	Global and overview maps;Lipid metabolism	ko01100//Metabolic pathways;ko00561//Glycerolipid metabolism	K09480;K09480	-	GO:0016740//transferase activity	-
ncbi_18095888	610	851	677	387	448	345	20.6	20.97	24.33	13.38	16.44	12.65	21.9667	14.1567	-0.633834	3.36907e-05	0.00168811	LOC18095888	photosynthetic NDH subunit of lumenal location 3, chloroplastic	Metabolism	Energy metabolism	ko00195//Photosynthesis	K08901	GO:0009521//photosystem	-	GO:0044237//cellular metabolic process
ncbi_7462308	171	363	183	439	318	427	6.77	10.49	7.71	17.82	13.68	18.38	8.32333	16.6267	0.998266	3.37604e-05	0.00168862	LOC7462308	peptide methionine sulfoxide reductase B1, chloroplastic	-	-	-	-	-	-	-
ncbi_7469508	0	1	1	24	11	36	0	0.01	0.02	0.49	0.24	0.78	0.01	0.503333	5.65344	3.41699e-05	0.00170608	LOC7469508	steroid 5-alpha-reductase DET2	Metabolism;Metabolism;Metabolism;Metabolism;Metabolism	Global and overview maps;Global and overview maps;Global and overview maps;Lipid metabolism;Lipid metabolism	ko01100//Metabolic pathways;ko01110//Biosynthesis of secondary metabolites;ko01212//Fatty acid metabolism;ko00062//Fatty acid elongation;ko01040//Biosynthesis of unsaturated fatty acids	K10258;K10258;K10258;K10258;K10258	-	-	-
ncbi_7474559	38	35	14	188	51	146	0.81	0.56	0.32	4.1	1.17	3.42	0.563333	2.89667	2.36233	3.42656e-05	0.00170762	LOC7474559	glyceraldehyde-3-phosphate dehydrogenase GAPB, chloroplastic, transcript variant X1	Metabolism;Metabolism;Metabolism	Global and overview maps;Global and overview maps;Energy metabolism	ko01100//Metabolic pathways;ko01200//Carbon metabolism;ko00710//Carbon fixation in photosynthetic organisms	K05298;K05298;K05298	-	GO:0000166//nucleotide binding;GO:0004672//protein kinase activity;GO:0016903//oxidoreductase activity, acting on the aldehyde or oxo group of donors;GO:0032550//purine ribonucleoside binding	GO:0006396//RNA processing;GO:0006464//cellular protein modification process;GO:0019318//hexose metabolic process
ncbi_7473873	34	41	19	143	64	88	1.06	0.93	0.62	4.56	2.17	2.98	0.87	3.23667	1.89542	3.43213e-05	0.00170762	LOC7473873	tropinone reductase homolog At2g29290, transcript variant X1	Metabolism;Metabolism;Metabolism	Global and overview maps;Global and overview maps;Biosynthesis of other secondary metabolites	ko01100//Metabolic pathways;ko01110//Biosynthesis of secondary metabolites;ko00960//Tropane, piperidine and pyridine alkaloid biosynthesis	K08081;K08081;K08081	-	-	-
ncbi_7469611	1589	2556	1631	2382	2131	2422	31.23	36.6	33.94	48.1	45.65	51.73	33.9233	48.4933	0.515508	3.49182e-05	0.00173427	LOC7469611	uncharacterized LOC7469611, transcript variant X1	-	-	-	-	-	-	-
ncbi_18098123	855	964	876	532	424	394	14.76	12.16	16.11	9.43	7.96	7.39	14.3433	8.26	-0.796167	3.50745e-05	0.00173898	LOC18098123	cell division protein FtsZ homolog 2-1, chloroplastic, transcript variant X5	-	-	-	-	-	-	-
ncbi_7463565	18273	30898	17017	25522	27059	27359	235.05	290.23	233.01	336.65	378.05	382.53	252.763	365.743	0.533044	3.52509e-05	0.00174467	LOC7463565	uncharacterized LOC7463565	-	-	-	-	-	-	-
ncbi_7454544	389	526	397	219	256	240	3.9	3.85	4.24	2.25	2.78	2.61	3.99667	2.54667	-0.650187	3.5556e-05	0.0017567	LOC7454544	ribonuclease J, transcript variant X1	-	-	-	-	GO:0009536//plastid	GO:0003676//nucleic acid binding;GO:0004518//nuclease activity;GO:0043169//cation binding	GO:0015980//energy derivation by oxidation of organic compounds;GO:0090304//nucleic acid metabolic process
ncbi_7457132	1399	1986	977	2553	1810	2603	18.15	18.83	13.5	33.98	25.51	36.73	16.8267	32.0733	0.930625	3.59402e-05	0.00177259	LOC7457132	ABC transporter F family member 5	-	-	-	-	-	-	-
ncbi_7470535	1140	1796	1008	1933	1538	2221	14.51	16.71	13.64	25.25	21.27	30.74	14.9533	25.7533	0.784292	3.60695e-05	0.00177587	LOC7470535	protein LNK1, transcript variant X1	-	-	-	-	-	-	-
ncbi_7461976	290	496	281	193	134	126	4.54	5.67	4.68	3.1	2.28	2.14	4.96333	2.50667	-0.985539	3.62988e-05	0.00178149	LOC7461976	putative glucuronosyltransferase PGSIP8	-	-	-	-	-	GO:0016740//transferase activity	-
ncbi_7475695	1789	2035	2217	3073	3499	2672	67.76	56.27	89.35	119.35	143.9	109.99	71.1267	124.413	0.806679	3.63094e-05	0.00178149	LOC7475695	auxin-binding protein ABP19a	-	-	-	-	-	GO:0003824//catalytic activity;GO:0046914//transition metal ion binding	GO:0006801//superoxide metabolic process;GO:0044710//single-organism metabolic process
ncbi_7476868	485	584	336	200	198	240	4.15	3.65	3.06	1.75	1.84	2.23	3.62	1.94	-0.899933	3.66823e-05	0.00179667	LOC7476868	calcium-transporting ATPase 12, plasma membrane-type	-	-	-	-	-	-	-
ncbi_7490025	426	696	363	749	691	626	6.88	8.21	6.24	12.41	12.13	11	7.11	11.8467	0.73656	3.7301e-05	0.00182314	LOC7490025	uncharacterized LOC7490025	-	-	-	-	-	-	-
ncbi_7457588	539	976	564	1205	797	1253	9.82	12.98	10.93	22.51	15.77	24.81	11.2433	21.03	0.903379	3.73516e-05	0.00182314	LOC7457588	uncharacterized LOC7457588, transcript variant X1	-	-	-	-	-	-	-
ncbi_7495158	100	128	144	275	188	282	2.04	1.91	3.13	5.74	4.16	6.24	2.36	5.38	1.18882	3.78188e-05	0.00184277	LOC7495158	monoacylglycerol lipase ABHD6	-	-	-	-	-	-	-
ncbi_7495801	484	753	675	186	334	294	7.93	9.01	11.78	3.12	5.94	5.25	9.57333	4.77	-1.00503	3.80078e-05	0.0018488	LOC7495801	D-xylose-proton symporter-like 3, chloroplastic, transcript variant X1	-	-	-	-	GO:0031224//intrinsic component of membrane;GO:0042170//plastid membrane	GO:0022857//transmembrane transporter activity	GO:0006091//generation of precursor metabolites and energy;GO:0044763//single-organism cellular process;GO:0044765//single-organism transport
ncbi_7459107	98	160	126	52	52	45	1.71	2.04	2.34	0.93	0.99	0.85	2.03	0.923333	-1.13656	3.84066e-05	0.00186499	LOC7459107	tRNA dimethylallyltransferase 9	Metabolism;Metabolism;Metabolism	Global and overview maps;Global and overview maps;Metabolism of terpenoids and polyketides	ko01100//Metabolic pathways;ko01110//Biosynthesis of secondary metabolites;ko00908//Zeatin biosynthesis	K00791;K00791;K00791	-	GO:0003824//catalytic activity;GO:0032550//purine ribonucleoside binding	GO:0006399//tRNA metabolic process
ncbi_7474173	1516	2178	1421	960	1009	1105	18.43	19.34	18.39	11.97	13.32	14.6	18.72	13.2967	-0.493516	3.90282e-05	0.00189193	LOC7474173	dymeclin	-	-	-	-	-	-	-
ncbi_7483590	354	524	429	237	226	241	6.13	6.56	7.88	4.24	4.27	4.52	6.85667	4.34333	-0.658705	3.92751e-05	0.00190065	LOC7483590	uncharacterized LOC7483590, transcript variant X1	-	-	-	-	-	-	GO:0008152//metabolic process
ncbi_18098411	574	1537	580	2109	1178	1794	10.15	20.25	11.18	38.76	22.91	35.11	13.86	32.26	1.21882	3.9793e-05	0.00192242	LOC18098411	pectin acetylesterase 8, transcript variant X1	-	-	-	-	-	-	-
ncbi_18096933	722	1130	734	1021	1210	986	17.85	20.4	19.31	25.88	32.49	26.5	19.1867	28.29	0.560188	4.0152e-05	0.00193646	LOC18096933	tobamovirus multiplication protein 2A, transcript variant X1	-	-	-	-	-	-	-
ncbi_7477821	22712	28835	14552	10603	12274	9342	422.98	392.15	288.49	202.49	248.28	189.11	367.873	213.293	-0.78637	4.02257e-05	0.00193672	LOC7477821	methionine gamma-lyase	Metabolism;Metabolism;Metabolism	Global and overview maps;Amino acid metabolism;Metabolism of other amino acids	ko01100//Metabolic pathways;ko00270//Cysteine and methionine metabolism;ko00450//Selenocompound metabolism	K01761;K01761;K01761	GO:0044444//cytoplasmic part	GO:0016765//transferase activity, transferring alkyl or aryl (other than methyl) groups;GO:0016846//carbon-sulfur lyase activity;GO:0043168//anion binding	GO:0009087//methionine catabolic process;GO:0051260//protein homooligomerization
ncbi_7489832	206	326	245	120	114	138	4.02	4.64	5.09	2.4	2.42	2.92	4.58333	2.58	-0.829026	4.07253e-05	0.00195744	LOC7489832	UPF0481 protein At3g47200, transcript variant X2	-	-	-	-	-	-	-
ncbi_18103071	1044	1902	1221	708	641	849	8.88	11.81	11.06	6.17	5.92	7.85	10.5833	6.64667	-0.671091	4.08501e-05	0.00196011	LOC18103071	receptor-like protein kinase HSL1	-	-	-	-	GO:0031224//intrinsic component of membrane	GO:0004672//protein kinase activity;GO:0032550//purine ribonucleoside binding	GO:0000226//microtubule cytoskeleton organization;GO:0003006//developmental process involved in reproduction;GO:0005976//polysaccharide metabolic process;GO:0006464//cellular protein modification process;GO:0006796//phosphate-containing compound metabolic process;GO:0009826//unidimensional cell growth;GO:0032535//regulation of cellular component size;GO:0042546//cell wall biogenesis;GO:0043479//p…
ncbi_18109417	33	68	14	101	213	93	1.16	1.77	0.54	3.69	8.26	3.6	1.15667	5.18333	2.16391	4.10238e-05	0.00196511	LOC18109417	wound-responsive protein GWIN3	-	-	-	-	-	-	-
ncbi_7473171	956	1672	1052	1531	1836	1383	13.43	17.15	15.73	22.05	28.01	21.11	15.4367	23.7233	0.619945	4.14465e-05	0.00198201	LOC7473171	SCARECROW-LIKE protein 7	-	-	-	-	-	-	GO:0010468//regulation of gene expression;GO:0034645//cellular macromolecule biosynthetic process
ncbi_7471691	5349	9831	7131	9796	8753	9124	73.78	99.02	104.7	138.56	131.12	136.79	92.5	135.49	0.550661	4.16502e-05	0.00198839	LOC7471691	heat shock cognate protein 80	Genetic Information Processing;Organismal Systems	Folding, sorting and degradation;Environmental adaptation	ko04141//Protein processing in endoplasmic reticulum;ko04626//Plant-pathogen interaction	K04079;K04079	-	GO:0005515//protein binding	GO:0044267//cellular protein metabolic process;GO:0050896//response to stimulus
ncbi_18105156	425	418	320	188	180	160	13.55	9.74	10.85	6.15	6.21	5.52	11.38	5.96	-0.933116	4.17597e-05	0.00199026	LOC18105156	uncharacterized LOC18105156, transcript variant X1	-	-	-	-	-	-	-
ncbi_7454418	8787	13846	9335	11267	12951	11574	368.2	423.68	416.4	484.15	589.45	527.17	402.76	533.59	0.405811	4.2209e-05	0.00200591	LOC7454418	protein translation factor SUI1 homolog	Genetic Information Processing	Translation	ko03013//RNA transport	K03113	-	-	-
ncbi_7484560	178	415	293	570	396	557	4.14	7.05	7.26	13.58	9.94	14.02	6.15	12.5133	1.02481	4.22889e-05	0.00200591	LOC7484560	EID1-like F-box protein 2, transcript variant X1	-	-	-	-	-	-	-
ncbi_7456308	61	43	55	11	8	11	1.16	0.6	1.12	0.21	0.17	0.23	0.96	0.203333	-2.23919	4.23006e-05	0.00200591	LOC7456308	chaperone protein dnaJ C76, chloroplastic	-	-	-	-	-	-	-
ncbi_7493560	1427	3417	2324	538	1093	1049	70.04	122.43	121.4	27.06	58.26	55.95	104.623	47.09	-1.15171	4.24323e-05	0.00200879	LOC7493560	non-specific lipid-transfer protein 1	-	-	-	-	-	-	-
ncbi_7462773	281	584	261	687	532	555	4.09	6.21	4.05	10.26	8.41	8.78	4.78333	9.15	0.935755	4.2841e-05	0.00202476	LOC7462773	scarecrow-like protein 3, transcript variant X1	-	-	-	-	-	-	-
ncbi_7479322	789	1073	554	979	1671	1398	13.49	13.4	10.08	17.17	31.04	25.98	12.3233	24.73	1.00487	4.32417e-05	0.00204029	LOC7479322	oxalate--CoA ligase	Metabolism;Metabolism	Global and overview maps;Carbohydrate metabolism	ko01100//Metabolic pathways;ko00630//Glyoxylate and dicarboxylate metabolism	K22133;K22133	-	-	-
ncbi_7469513	194	344	227	374	323	396	2.03	2.63	2.53	4.02	3.67	4.51	2.39667	4.06667	0.762817	4.3645e-05	0.00205104	LOC7469513	uncharacterized LOC7469513, transcript variant X1	-	-	-	-	-	-	-
ncbi_7460753	852	1199	829	1717	1148	1319	12.68	13.03	13.14	26.21	18.56	21.34	12.95	22.0367	0.766954	4.3724e-05	0.00205104	LOC7460753	inorganic phosphate transporter 2-1, chloroplastic	-	-	-	-	-	-	-
ncbi_18104403	29	90	60	128	146	120	0.51	1.17	1.13	2.34	2.82	2.33	0.936667	2.49667	1.4144	4.37599e-05	0.00205104	LOC18104403	protein NRT1/ PTR FAMILY 5.10	-	-	-	-	-	-	-
ncbi_7487567	400	613	324	675	567	670	10.18	11.36	8.81	17.6	15.74	18.52	10.1167	17.2867	0.772926	4.37766e-05	0.00205104	LOC7487567	nuclear transcription factor Y subunit A-7, transcript variant X1	-	-	-	-	-	-	-
ncbi_7474865	1267	1652	1194	1961	1616	1721	31.48	29.97	31.58	49.96	43.61	46.48	31.01	46.6833	0.590174	4.38318e-05	0.00205104	LOC7474865	transcription factor MYB1R1	-	-	-	-	-	-	-
ncbi_7498148	1816	2757	1246	831	895	1024	26.63	29.52	19.45	12.49	14.25	16.32	25.2	14.3533	-0.812038	4.39669e-05	0.00205391	LOC7498148	WRKY transcription factor WRKY24	Organismal Systems;Environmental Information Processing	Environmental adaptation;Signal transduction	ko04626//Plant-pathogen interaction;ko04016//MAPK signaling pathway - plant	K13424;K13424	-	-	-
ncbi_18095569	2214	3247	1942	1551	1462	1387	51.41	55.06	48	36.93	36.87	35.01	51.49	36.27	-0.505516	4.40383e-05	0.00205391	LOC18095569	early nodulin-like protein 2	-	-	-	-	-	-	-
ncbi_7460112	242	319	167	95	62	105	3.03	2.91	2.23	1.21	0.84	1.43	2.72333	1.16	-1.23125	4.42332e-05	0.00205961	LOC7460112	wall-associated receptor kinase 2	-	-	-	-	-	-	-
ncbi_7468960	1503	2309	1491	1130	1144	1108	18.12	20.47	19.23	13.95	15.02	14.61	19.2733	14.5267	-0.407902	4.48406e-05	0.00208446	LOC7468960	uncharacterized LOC7468960, transcript variant X1	-	-	-	-	-	-	-
ncbi_7481397	6167	9872	3171	2153	1616	2900	235.37	275.14	128.82	84.25	66.97	120.3	213.11	90.5067	-1.2355	4.49547e-05	0.00208634	LOC7481397	universal stress protein A-like protein, transcript variant X2	-	-	-	-	GO:0043231//intracellular membrane-bounded organelle	GO:0003824//catalytic activity	GO:0050896//response to stimulus
ncbi_7495982	2555	4073	1934	4117	3758	3885	39.83	46.37	32.1	65.82	63.64	65.83	39.4333	65.0967	0.723168	4.55368e-05	0.0021099	LOC7495982	cyclic dof factor 2	-	-	-	-	GO:0043231//intracellular membrane-bounded organelle	GO:0001071//nucleic acid binding transcription factor activity;GO:0043169//cation binding	GO:0010468//regulation of gene expression;GO:0034645//cellular macromolecule biosynthetic process;GO:0090567//reproductive shoot system development
ncbi_18107457	1441	2571	1449	2364	2340	2063	20.37	26.54	21.8	34.27	35.93	31.7	22.9033	33.9667	0.568562	4.69271e-05	0.00217076	LOC18107457	amino acid transporter AVT6A	-	-	-	-	GO:0031224//intrinsic component of membrane	-	-
ncbi_18104628	1149	1514	1122	773	778	784	18.9	18.19	19.66	13.04	13.91	14.02	18.9167	13.6567	-0.470052	4.71766e-05	0.00217874	LOC18104628	putative ubiquitin-conjugating enzyme E2 38	Genetic Information Processing	Folding, sorting and degradation	ko04120//Ubiquitin mediated proteolysis	K10581	-	-	-
ncbi_7478924	286	422	370	473	529	481	3.6	3.79	5.02	5.92	7.14	6.39	4.13667	6.48333	0.648267	4.78361e-05	0.0022056	LOC7478924	F-box/LRR-repeat protein 3, transcript variant X1	-	-	-	-	-	-	-
ncbi_7475387	2362	3599	2378	2961	3388	3149	6.74	7.46	7.23	8.6	10.47	9.71	7.14333	9.59333	0.425435	4.80473e-05	0.00221174	LOC7475387	chromatin structure-remodeling complex protein SYD, transcript variant X1	-	-	-	-	-	-	-
ncbi_7473315	2248	5053	2851	4446	5401	4179	37.41	61.41	50.51	75.87	97.63	75.61	49.7767	83.0367	0.738279	4.82211e-05	0.00221613	LOC7473315	gibberellin receptor GID1C	Environmental Information Processing	Signal transduction	ko04075//Plant hormone signal transduction	K14493	-	-	-
ncbi_18101138	282	716	254	898	552	1115	7.45	13.78	7.13	24.28	15.8	31.92	9.45333	24	1.34414	4.86085e-05	0.00222691	LOC18101138	protein CONSERVED IN THE GREEN LINEAGE AND DIATOMS 27, chloroplastic, transcript variant X1	-	-	-	-	-	-	-
ncbi_7478019	307	544	420	578	546	588	4.53	5.86	6.59	8.74	8.75	9.43	5.66	8.97333	0.664842	4.86271e-05	0.00222691	LOC7478019	scarecrow-like protein 15	-	-	-	-	-	-	-
ncbi_7480055	184	273	209	118	98	91	6.15	6.69	7.44	4.1	3.59	3.31	6.76	3.66667	-0.882554	4.86915e-05	0.00222691	LOC7480055	mini-ribonuclease 3, transcript variant X1	-	-	-	-	-	GO:0016891//endoribonuclease activity, producing 5'-phosphomonoesters	GO:0010467//gene expression;GO:0090501//RNA phosphodiester bond hydrolysis
ncbi_7476735	235	215	112	58	32	63	4.54	3.04	2.31	1.16	0.68	1.32	3.29667	1.05333	-1.64605	4.89504e-05	0.00223514	LOC7476735	uncharacterized LOC7476735	-	-	-	-	-	-	-
ncbi_7491572	1566	2202	1576	2123	2474	1962	21.54	22.11	23.07	29.94	36.96	29.33	22.24	32.0767	0.528367	4.91521e-05	0.00224073	LOC7491572	U1 small nuclear ribonucleoprotein A, transcript variant X1	-	-	-	-	-	GO:0097159//organic cyclic compound binding	-
ncbi_7458992	1754	2590	1779	2295	2509	2197	8.18	8.82	8.84	10.98	12.72	11.14	8.61333	11.6133	0.431139	4.93888e-05	0.0022479	LOC7458992	uncharacterized LOC7458992	-	-	-	-	-	-	-
ncbi_7463321	3660	4222	2333	1839	1667	1489	76.86	64.74	52.19	39.62	38.07	34	64.5967	37.23	-0.794994	4.96725e-05	0.00225469	LOC7463321	E3 ubiquitin-protein ligase RZFP34, transcript variant X2	Genetic Information Processing	Folding, sorting and degradation	ko04120//Ubiquitin mediated proteolysis	K10144	-	GO:0043169//cation binding	-
ncbi_7478123	904	1229	933	520	597	343	39.07	38.79	42.93	23.05	28.03	16.11	40.2633	22.3967	-0.846183	4.96991e-05	0.00225469	LOC7478123	uncharacterized LOC7478123	-	-	-	-	-	-	-
ncbi_7488181	1010	1763	886	1644	1508	1848	10.02	12.77	9.35	16.72	16.25	19.92	10.7133	17.63	0.718625	4.97767e-05	0.00225469	LOC7488181	receptor protein-tyrosine kinase CEPR1	-	-	-	-	GO:0031224//intrinsic component of membrane	GO:0004702//receptor signaling protein serine/threonine kinase activity;GO:0016628//oxidoreductase activity, acting on the CH-CH group of donors, NAD or NADP as acceptor;GO:0032550//purine ribonucleoside binding	GO:0032147//activation of protein kinase activity;GO:0044710//single-organism metabolic process
ncbi_7493942	849	1075	782	393	557	484	10.17	9.41	9.98	4.83	7.26	6.3	9.85333	6.13	-0.684725	4.99865e-05	0.00226057	LOC7493942	protein ACCUMULATION AND REPLICATION OF CHLOROPLASTS 6, chloroplastic	-	-	-	-	-	-	-
ncbi_18111153	31	72	65	138	104	135	0.61	1.03	1.35	2.7	2.15	2.85	0.996667	2.56667	1.36471	5.05746e-05	0.00228109	LOC18111153	uncharacterized LOC18111153, transcript variant X2	-	-	-	-	-	-	-
ncbi_7468629	131	179	232	48	61	71	2.14	2.13	4.02	0.8	1.08	1.26	2.76333	1.04667	-1.40061	5.06014e-05	0.00228109	LOC7468629	abscisic acid 8'-hydroxylase 2, transcript variant X1	Metabolism	Metabolism of terpenoids and polyketides	ko00906//Carotenoid biosynthesis	K09843	GO:0031224//intrinsic component of membrane	GO:0016709//oxidoreductase activity, acting on paired donors, with incorporation or reduction of molecular oxygen, NAD(P)H as one donor, and incorporation of one atom of oxygen;GO:0046906//tetrapyrrole binding;GO:0046914//transition metal ion binding	GO:0009687//abscisic acid metabolic process;GO:0010162//seed dormancy process;GO:0050896//response to stimulus
ncbi_7461510	108	159	120	206	190	191	2.4	2.58	2.83	4.7	4.6	4.6	2.60333	4.63333	0.83169	5.12531e-05	0.0023068	LOC7461510	uncharacterized protein At1g01500, transcript variant X2	-	-	-	-	-	-	-
ncbi_18101267	1430	2309	1529	1116	1147	972	24.97	29.46	28.43	19.99	21.77	18.46	27.62	20.0733	-0.460433	5.21489e-05	0.00234265	LOC18101267	protein MANNAN SYNTHESIS-RELATED 2	-	-	-	-	-	GO:0016740//transferase activity	-
ncbi_18094096	2296	3334	2133	5053	2866	4263	42.88	45.47	42.41	96.77	58.14	86.54	43.5867	80.4833	0.884803	5.22153e-05	0.00234265	LOC18094096	phosphoribulokinase, chloroplastic, transcript variant X1	Metabolism;Metabolism;Metabolism	Global and overview maps;Global and overview maps;Energy metabolism	ko01100//Metabolic pathways;ko01200//Carbon metabolism;ko00710//Carbon fixation in photosynthetic organisms	K00855;K00855;K00855	-	GO:0016301//kinase activity;GO:0032550//purine ribonucleoside binding	GO:0006796//phosphate-containing compound metabolic process;GO:0044238//primary metabolic process
ncbi_7461825	695	998	486	1219	961	1101	15.61	16.37	11.62	28.08	23.45	26.88	14.5333	26.1367	0.84671	5.25638e-05	0.00235406	LOC7461825	uncharacterized LOC7461825	-	-	-	-	-	-	-
ncbi_18100934	3329	5179	3554	5098	4367	5560	53.31	60.56	60.59	83.71	75.95	96.79	58.1533	85.4833	0.555781	5.26358e-05	0.00235406	LOC18100934	homeobox-leucine zipper protein ATHB-6	-	-	-	-	-	-	-
ncbi_7478716	165	316	175	288	335	330	1.98	2.77	2.24	3.55	4.37	4.31	2.33	4.07667	0.80706	5.36362e-05	0.00239502	LOC7478716	alpha-L-fucosidase 2	Metabolism	Glycan biosynthesis and metabolism	ko00511//Other glycan degradation	K15923	-	-	-
ncbi_7489443	298	524	334	510	504	471	3.88	4.98	4.63	6.81	7.12	6.66	4.49667	6.86333	0.610053	5.37967e-05	0.0023984	LOC7489443	transmembrane 9 superfamily member 9	-	-	-	-	-	-	-
ncbi_7465080	41	104	57	131	122	135	0.88	1.63	1.31	2.89	2.85	3.16	1.27333	2.96667	1.22023	5.42154e-05	0.00240647	LOC7465080	adenylyl-sulfate kinase 3	Metabolism;Metabolism;Metabolism	Global and overview maps;Nucleotide metabolism;Energy metabolism	ko01100//Metabolic pathways;ko00230//Purine metabolism;ko00920//Sulfur metabolism	K00860;K00860;K00860	-	GO:0016301//kinase activity;GO:0036094//small molecule binding;GO:0097159//organic cyclic compound binding;GO:1901363//heterocyclic compound binding	GO:0044237//cellular metabolic process
ncbi_7457794	225	293	203	354	313	394	5.5	5.12	5.14	8.87	8.15	10.3	5.25333	9.10667	0.79369	5.42279e-05	0.00240647	LOC7457794	cysteine-rich repeat secretory protein 12, transcript variant X1	-	-	-	-	-	-	-
ncbi_18098994	416	813	443	245	237	309	7.99	11.43	9.06	4.86	4.95	6.45	9.49333	5.42	-0.808622	5.42327e-05	0.00240647	LOC18098994	protein WVD2-like 2, transcript variant X1	-	-	-	-	-	-	-
ncbi_7485436	93	183	113	209	192	307	3.02	4.34	3.92	6.98	6.8	10.86	3.76	8.21333	1.12724	5.45667e-05	0.0024175	LOC7485436	polyubiquitin 11	-	-	-	-	-	-	-
ncbi_7496588	253	316	294	133	152	134	4.61	4.18	5.67	2.47	3.01	2.66	4.82	2.71333	-0.828967	5.50603e-05	0.00243556	LOC7496588	uncharacterized protein At3g49140, transcript variant X1	-	-	-	-	-	-	-
MSTRG.1870	82	122	95	146	170	168	2.95	3.21	3.64	5.39	6.65	6.58	3.26667	6.20667	0.925999	5.57525e-05	0.00246233	APD1	PREDICTED: E3 ubiquitin-ligase [Prunus dulcis]	-	-	-	-	-	GO:0003824//catalytic activity;GO:0046914//transition metal ion binding	-
ncbi_18098321	172	323	187	319	357	297	4.86	6.81	5.98	8.88	10.72	8.69	5.88333	9.43	0.680624	5.66899e-05	0.00249983	LOC18098321	uncharacterized LOC18098321, transcript variant X1	-	-	-	-	-	-	-
ncbi_7497619	545	686	536	331	356	293	12.75	11.7	13.34	7.94	9.03	7.43	12.5967	8.13333	-0.631123	5.72439e-05	0.00252034	LOC7497619	uncharacterized LOC7497619, transcript variant X2	-	-	-	-	GO:0009536//plastid	GO:0016741//transferase activity, transferring one-carbon groups	GO:0008152//metabolic process
ncbi_7479211	781	1723	800	2107	1323	1888	13.05	21.03	14.23	36.11	24.01	34.29	16.1033	31.47	0.966618	5.80285e-05	0.00255091	LOC7479211	protein NRT1/ PTR FAMILY 6.3	-	-	-	-	-	-	-
ncbi_7496975	898	1385	929	1574	1219	1344	12.54	14.13	13.81	22.53	18.52	20.42	13.4933	20.49	0.602673	5.85239e-05	0.0025687	LOC7496975	ascorbate transporter, chloroplastic, transcript variant X1	-	-	-	-	GO:0009528//plastid inner membrane	GO:0015291//secondary active transmembrane transporter activity	GO:0006739//NADP metabolic process
ncbi_7475069	409	645	495	262	304	296	7.62	8.77	9.81	5	6.15	5.99	8.73333	5.71333	-0.6122	5.89226e-05	0.00258219	LOC7475069	uncharacterized LOC7475069	-	-	-	-	-	-	-
ncbi_7465437	134	170	119	315	182	309	2.23	2.07	2.11	5.38	3.29	5.6	2.13667	4.75667	1.15459	5.95935e-05	0.00260756	LOC7465437	protein TIC 55, chloroplastic	-	-	-	-	GO:0009528//plastid inner membrane;GO:0031224//intrinsic component of membrane	GO:0016703//oxidoreductase activity, acting on single donors with incorporation of molecular oxygen, incorporation of one atom of oxygen (internal monooxygenases or internal mixed function oxidases);GO:0016709//oxidoreductase activity, acting on paired donors, with incorporation or reduction of molecular oxygen, NAD(P)H as one donor, and incorporation of one atom of oxygen;GO:0043169//cation bind…	GO:0006605//protein targeting;GO:0044710//single-organism metabolic process
ncbi_7480065	336	481	389	545	505	518	7.21	7.53	8.89	11.98	11.76	12.09	7.87667	11.9433	0.600548	6.0327e-05	0.00263558	LOC7480065	polyubiquitin	-	-	-	-	-	-	-
ncbi_7485277	422	1011	594	1147	2378	868	8.93	15.64	13.4	24.93	54.73	19.98	12.6567	33.2133	1.39187	6.0535e-05	0.0026406	LOC7485277	WAT1-related protein At4g30420, transcript variant X1	-	-	-	-	GO:0031224//intrinsic component of membrane	GO:0005215//transporter activity	GO:0044763//single-organism cellular process
ncbi_7478415	619	896	711	921	1044	851	5.15	5.44	6.29	7.85	9.42	7.69	5.62667	8.32	0.564303	6.09133e-05	0.00265301	LOC7478415	homeobox-leucine zipper protein ATHB-15	-	-	-	-	GO:0043231//intracellular membrane-bounded organelle	GO:0005488//binding	-
ncbi_7488133	390	626	324	183	252	188	14.39	16.88	12.72	6.92	10.1	7.56	14.6633	8.19333	-0.839691	6.26873e-05	0.00272608	LOC7488133	actin-depolymerizing factor 2	-	-	-	-	GO:0005856//cytoskeleton	-	GO:0008154//actin polymerization or depolymerization
ncbi_7478081	1483	1751	1441	558	989	637	21.19	18.27	21.92	8.18	15.35	9.89	20.46	11.14	-0.877057	6.27875e-05	0.00272625	LOC7478081	protein HOTHEAD	-	-	-	-	-	GO:0000166//nucleotide binding;GO:0016614//oxidoreductase activity, acting on CH-OH group of donors	GO:0044710//single-organism metabolic process
ncbi_7468825	18	45	20	62	68	77	0.31	0.55	0.38	1.07	1.25	1.4	0.413333	1.24	1.58496	6.38673e-05	0.00276507	LOC7468825	ultraviolet-B receptor UVR8, transcript variant X1	-	-	-	-	-	-	-
ncbi_7481719	150	225	307	61	85	82	4.12	4.52	8.99	1.72	2.54	2.45	5.87667	2.23667	-1.39365	6.3877e-05	0.00276507	LOC7481719	bidirectional sugar transporter SWEET16	-	-	-	-	-	-	-
ncbi_18095561	310	669	365	202	209	225	7.98	12.4	9.84	5.26	5.71	6.32	10.0733	5.76333	-0.805566	6.54328e-05	0.0028281	LOC18095561	probable protein phosphatase 2C 39, transcript variant X1	-	-	-	-	-	GO:0016791//phosphatase activity	GO:0006796//phosphate-containing compound metabolic process
ncbi_7497260	1966	3202	2178	2606	3001	2765	7.73	9.19	9.11	10.5	12.81	11.81	8.67667	11.7067	0.432118	6.5746e-05	0.0028373	LOC7497260	uncharacterized LOC7497260, transcript variant X1	-	-	-	-	-	-	-
ncbi_7469823	1410	2807	1869	3270	2308	3046	20.89	30.36	29.52	49.82	37.2	49.14	26.9233	45.3867	0.753411	6.63816e-05	0.00286037	LOC7469823	heat shock cognate 70 kDa protein 2, transcript variant X1	Genetic Information Processing;Genetic Information Processing;Cellular Processes	Folding, sorting and degradation;Transcription;Transport and catabolism	ko04141//Protein processing in endoplasmic reticulum;ko03040//Spliceosome;ko04144//Endocytosis	K03283;K03283;K03283	-	-	-
ncbi_7494107	486	707	434	731	647	804	8.05	8.55	7.64	12.39	11.67	14.54	8.08	12.8667	0.671211	6.7747e-05	0.00291477	LOC7494107	probable serine/threonine-protein kinase At1g01540, transcript variant X1	-	-	-	-	-	GO:0004702//receptor signaling protein serine/threonine kinase activity;GO:0032550//purine ribonucleoside binding	GO:0032147//activation of protein kinase activity
ncbi_7492451	1536	2448	2043	3281	2265	3399	13.7	15.94	19.4	30.01	21.94	32.95	16.3467	28.3	0.791806	6.79671e-05	0.0029198	LOC7492451	LRR receptor-like serine/threonine-protein kinase RCH1	-	-	-	-	GO:0031224//intrinsic component of membrane	GO:0004672//protein kinase activity;GO:0016628//oxidoreductase activity, acting on the CH-CH group of donors, NAD or NADP as acceptor;GO:0032550//purine ribonucleoside binding	GO:0006464//cellular protein modification process;GO:0006796//phosphate-containing compound metabolic process;GO:0044710//single-organism metabolic process
ncbi_18095137	232	283	265	133	125	109	4.16	3.71	5.06	2.45	2.44	2.13	4.31	2.34	-0.881179	6.83069e-05	0.00292995	LOC18095137	UDP-glycosyltransferase 87A1	-	-	-	-	-	GO:0016757//transferase activity, transferring glycosyl groups	-
ncbi_7485103	104	186	131	249	187	242	2.29	2.99	3.06	5.63	4.46	5.78	2.78	5.29	0.928183	6.85004e-05	0.00293381	LOC7485103	serine acetyltransferase 1, chloroplastic	Metabolism;Metabolism;Metabolism;Metabolism;Metabolism;Metabolism	Global and overview maps;Global and overview maps;Global and overview maps;Global and overview maps;Amino acid metabolism;Energy metabolism	ko01100//Metabolic pathways;ko01110//Biosynthesis of secondary metabolites;ko01200//Carbon metabolism;ko01230//Biosynthesis of amino acids;ko00270//Cysteine and methionine metabolism;ko00920//Sulfur metabolism	K00640;K00640;K00640;K00640;K00640;K00640	-	GO:0016412//serine O-acyltransferase activity	GO:0006563//L-serine metabolic process
ncbi_18098416	260	398	249	403	437	367	7.31	8.19	7.47	11.63	13.36	11.24	7.65667	12.0767	0.657434	6.92018e-05	0.00295937	LOC18098416	uncharacterized LOC18098416	-	-	-	-	-	-	-
ncbi_7483457	206	278	223	109	90	124	5.85	5.77	6.93	3.18	2.79	3.84	6.18333	3.27	-0.919094	6.96077e-05	0.00297224	LOC7483457	transcription factor bHLH79, transcript variant X1	-	-	-	-	-	GO:0005515//protein binding	-
ncbi_7486717	179	534	357	684	554	637	1.85	3.52	3.43	6.36	5.55	6.26	2.93333	6.05667	1.04598	6.98471e-05	0.00297797	LOC7486717	uncharacterized LOC7486717, transcript variant X1	-	-	-	-	-	-	-
ncbi_112328881	210	249	201	116	91	87	6.19	5.36	6.29	3.49	2.9	2.79	5.94667	3.06	-0.95855	7.08744e-05	0.00301722	LOC112328881	uncharacterized isomerase BH0283-like	-	-	-	-	-	-	GO:0008152//metabolic process
ncbi_7466252	98	219	255	33	71	48	4.7	7.66	13.01	1.62	3.7	2.5	8.45667	2.60667	-1.69788	7.23898e-05	0.00307711	LOC7466252	non-specific lipid-transfer protein 1	-	-	-	-	-	-	GO:0006810//transport
ncbi_7474168	1723	2457	1669	2586	2683	2069	27.56	28.69	28.41	42.42	46.6	35.96	28.22	41.66	0.561945	7.25891e-05	0.00308096	LOC7474168	uncharacterized LOC7474168, transcript variant X2	-	-	-	-	-	-	-
ncbi_18111211	177	300	230	85	112	119	6.15	7.63	8.53	3.04	4.22	4.49	7.43667	3.91667	-0.92503	7.27846e-05	0.00308463	LOC18111211	peroxisomal membrane protein PMP22	Cellular Processes	Transport and catabolism	ko04146//Peroxisome	K13347	-	-	-
ncbi_7457726	134	164	162	67	63	60	3.89	3.48	5	1.98	1.99	1.89	4.12333	1.95333	-1.07787	7.38012e-05	0.00312304	LOC7457726	uncharacterized LOC7457726	-	-	-	-	-	-	-
ncbi_7463125	4281	6624	4507	5486	5815	5372	20.24	22.87	22.68	26.6	29.86	27.61	21.93	28.0233	0.353723	7.40681e-05	0.00312965	LOC7463125	DExH-box ATP-dependent RNA helicase DExH12	Genetic Information Processing	Transcription	ko03040//Spliceosome	K12854	-	-	-
ncbi_7478375	1442	2368	2062	1102	1185	1032	22.47	27.03	34.31	17.68	20.05	17.4	27.9367	18.3767	-0.604285	7.53944e-05	0.00318095	LOC7478375	plastidic ATP/ADP-transporter, transcript variant X2	-	-	-	-	-	-	-
ncbi_7468609	176	320	252	100	112	126	3.68	4.88	5.67	2.16	2.54	2.84	4.74333	2.51333	-0.916299	7.6267e-05	0.00321297	LOC7468609	serine/threonine-protein phosphatase PP1 isozyme 1, transcript variant X1	Genetic Information Processing	Translation	ko03015//mRNA surveillance pathway	K06269	-	GO:0003824//catalytic activity	GO:0006796//phosphate-containing compound metabolic process
ncbi_7456104	1014	1530	971	717	710	739	25.19	27.37	25.63	18.2	19.28	19.88	26.0633	19.12	-0.446939	7.70745e-05	0.00324217	LOC7456104	poly(U)-specific endoribonuclease-B, transcript variant X1	-	-	-	-	-	GO:0016787//hydrolase activity	-
ncbi_7473582	272	366	176	122	93	113	2.47	2.43	1.7	1.14	0.92	1.12	2.2	1.06	-1.05344	7.87679e-05	0.00330849	LOC7473582	triacylglycerol lipase SDP1	Metabolism;Metabolism;Metabolism;Metabolism;Metabolism;Metabolism;Metabolism;Metabolism;Metabolism	Global and overview maps;Global and overview maps;Lipid metabolism;Lipid metabolism;Lipid metabolism;Lipid metabolism;Lipid metabolism;Lipid metabolism;Lipid metabolism	ko01100//Metabolic pathways;ko01110//Biosynthesis of secondary metabolites;ko00564//Glycerophospholipid metabolism;ko00561//Glycerolipid metabolism;ko00592//alpha-Linolenic acid metabolism;ko00100//Steroid biosynthesis;ko00565//Ether lipid metabolism;ko00591//Linoleic acid metabolism;ko00590//Arachidonic acid metabolism	K14674;K14674;K14674;K14674;K14674;K14674;K14674;K14674;K14674	-	-	-
ncbi_7477120	7	7	52	0	0	0	0.11	0.07	0.87	0	0	0	0.35	0.001	-8.45121	7.90629e-05	0.00331595	LOC7477120	glutathione hydrolase 1, transcript variant X1	Metabolism;Metabolism;Metabolism;Metabolism;Metabolism	Global and overview maps;Metabolism of other amino acids;Metabolism of other amino acids;Lipid metabolism;Metabolism of other amino acids	ko01100//Metabolic pathways;ko00480//Glutathione metabolism;ko00460//Cyanoamino acid metabolism;ko00590//Arachidonic acid metabolism;ko00430//Taurine and hypotaurine metabolism	K18592;K18592;K18592;K18592;K18592	-	-	GO:0006790//sulfur compound metabolic process
ncbi_7464803	270	403	309	139	194	157	3.46	3.77	4.22	1.82	2.7	2.19	3.81667	2.23667	-0.770963	7.92283e-05	0.00331798	LOC7464803	probable receptor-like protein kinase At2g42960, transcript variant X2	-	-	-	-	-	GO:0004702//receptor signaling protein serine/threonine kinase activity;GO:0032550//purine ribonucleoside binding	GO:0032147//activation of protein kinase activity
ncbi_7481542	59	119	84	149	169	133	1.39	2.05	2.11	3.6	4.32	3.41	1.85	3.77667	1.02959	8.0597e-05	0.0033656	LOC7481542	dof zinc finger protein DOF3.6, transcript variant X1	-	-	-	-	-	-	GO:0010468//regulation of gene expression
ncbi_18095760	151	172	224	62	74	33	3.36	2.8	5.32	1.41	1.8	0.81	3.82667	1.34	-1.51386	8.06032e-05	0.0033656	LOC18095760	renalase	-	-	-	-	-	-	-
ncbi_7484435	3211	4811	4665	2412	2485	2118	81.31	88.96	125.75	62.63	68.35	58.3	98.6733	63.0933	-0.645173	8.12337e-05	0.00338693	LOC7484435	28 kDa ribonucleoprotein, chloroplastic	-	-	-	-	GO:0032991//macromolecular complex;GO:0044423//virion part	GO:0097159//organic cyclic compound binding	-
ncbi_7490635	856	1047	820	524	460	548	13.23	11.82	13.49	8.31	7.72	9.21	12.8467	8.41333	-0.610645	8.18769e-05	0.00340873	LOC7490635	synaptotagmin-2	-	-	-	-	-	-	-
ncbi_18094211	1073	1789	1121	772	863	813	12.97	15.8	14.43	9.57	11.33	10.68	14.4	10.5267	-0.45202	8.21009e-05	0.00341303	LOC18094211	uncharacterized LOC18094211	-	-	-	-	-	-	-
ncbi_7457670	151	188	198	69	85	68	2.65	2.41	3.71	1.24	1.62	1.31	2.92333	1.39	-1.07253	8.25457e-05	0.00342649	LOC7457670	pentatricopeptide repeat-containing protein At5g66520, transcript variant X1	-	-	-	-	-	-	-
ncbi_7454719	17	83	37	106	219	101	0.6	2.16	1.4	3.87	8.46	3.91	1.38667	5.41333	1.9649	8.26863e-05	0.00342731	LOC7454719	protein SHOOT GRAVITROPISM 5	-	-	-	-	-	-	-
ncbi_7491349	678	1202	748	1059	1195	988	11.6	15.34	13.57	19.02	23.37	18.7	13.5033	20.3633	0.592658	8.36129e-05	0.00346065	LOC7491349	UBP1-associated protein 2C, transcript variant X1	Genetic Information Processing	Transcription	ko03040//Spliceosome	K12741	-	-	-
ncbi_7462064	1089	1713	1204	1569	2280	1608	26.94	30.94	31.7	39.8	61.25	43.23	29.86	48.0933	0.687623	8.41171e-05	0.00347643	LOC7462064	protein usf	-	-	-	-	-	-	-
ncbi_7455621	6464	9062	4154	3065	3650	2396	163.93	167.82	112.14	79.71	100.54	66.05	147.963	82.1	-0.849786	8.43588e-05	0.00348134	LOC7455621	F-box/kelch-repeat protein At1g15670	-	-	-	-	-	-	-
ncbi_7461222	355	476	361	156	222	216	15.61	15.26	16.87	7.02	10.58	10.32	15.9133	9.30667	-0.7739	8.50523e-05	0.00350485	LOC7461222	glycine-rich RNA-binding protein	-	-	-	-	-	-	-
ncbi_7495993	112	156	99	190	192	177	3.44	3.51	3.21	5.95	6.35	5.94	3.38667	6.08	0.844205	8.55026e-05	0.00351828	LOC7495993	vesicle transport v-SNARE 13, transcript variant X1	Genetic Information Processing	Folding, sorting and degradation	ko04130//SNARE interactions in vesicular transport	K08493	-	-	GO:0015031//protein transport
ncbi_7457378	41	90	64	111	118	169	0.6	1.12	1.05	1.83	2.04	2.95	0.923333	2.27333	1.29989	8.57731e-05	0.00352429	LOC7457378	common plant regulatory factor 1, transcript variant X1	-	-	-	-	-	-	-
ncbi_7473212	2286	3362	1280	3922	3267	4353	54.15	58.15	32.28	95.25	84.06	112.08	48.1933	97.13	1.01108	8.64041e-05	0.00354507	LOC7473212	uncharacterized LOC7473212	-	-	-	-	-	-	-
ncbi_7453982	125	181	112	263	208	195	1.87	1.93	1.68	3.9	3.18	3.08	1.82667	3.38667	0.890653	8.66231e-05	0.00354891	LOC7453982	trehalose-phosphate phosphatase A, transcript variant X1	Metabolism;Metabolism;Metabolism	Global and overview maps;Global and overview maps;Carbohydrate metabolism	ko01100//Metabolic pathways;ko01110//Biosynthesis of secondary metabolites;ko00500//Starch and sucrose metabolism	K01087;K01087;K01087	-	GO:0019203//carbohydrate phosphatase activity	GO:0005991//trehalose metabolic process;GO:0006796//phosphate-containing compound metabolic process;GO:0050896//response to stimulus
ncbi_7457363	56	59	37	9	9	14	2.7	2.08	1.92	0.45	0.49	0.73	2.23333	0.556667	-2.00431	8.67644e-05	0.00354957	LOC7457363	late embryogenesis abundant protein Lea14-A	-	-	-	-	-	-	-
ncbi_18094143	794	1237	950	602	628	608	6.34	7.21	8.07	4.93	5.45	5.28	7.20667	5.22	-0.465282	8.80151e-05	0.00359554	LOC18094143	ABC transporter B family member 2	Environmental Information Processing	Membrane transport	ko02010//ABC transporters	K05658	-	-	-
ncbi_7457385	478	588	477	299	293	248	9.87	8.88	10.5	6.35	6.59	5.58	9.75	6.17333	-0.659353	8.84656e-05	0.00360873	LOC7457385	mitochondrial adenine nucleotide transporter ADNT1, transcript variant X1	-	-	-	-	GO:0031224//intrinsic component of membrane	-	GO:0044763//single-organism cellular process
ncbi_7496450	44	55	33	2	5	11	0.52	0.48	0.41	0.03	0.07	0.15	0.47	0.0833333	-2.4957	8.87648e-05	0.00361573	LOC7496450	receptor-like protein 9DC3	-	-	-	-	-	-	-
ncbi_18099153	1523	2095	1484	922	941	1135	26.15	26.29	26.98	16.52	17.39	20.53	26.4733	18.1467	-0.544835	8.95346e-05	0.00364185	LOC18099153	protein MID1-COMPLEMENTING ACTIVITY 1, transcript variant X3	-	-	-	-	-	-	-
ncbi_7495122	176	258	216	295	296	331	2.6	2.74	3.36	4.43	4.74	5.2	2.9	4.79	0.723973	9.14211e-05	0.00371324	LOC7495122	auxin response factor 17, transcript variant X1	-	-	-	-	GO:0043231//intracellular membrane-bounded organelle	-	GO:0009755//hormone-mediated signaling pathway;GO:0010468//regulation of gene expression;GO:0034645//cellular macromolecule biosynthetic process
ncbi_7465551	2647	4380	2640	4140	5512	3561	56.21	67.91	59.67	90.15	127.13	82.2	61.2633	99.8267	0.704401	9.2364e-05	0.00374617	LOC7465551	branched-chain amino acid aminotransferase 2, chloroplastic, transcript variant X1	Metabolism;Metabolism;Metabolism;Metabolism;Metabolism;Metabolism;Metabolism;Metabolism;Metabolism	Global and overview maps;Global and overview maps;Global and overview maps;Amino acid metabolism;Global and overview maps;Amino acid metabolism;Metabolism of cofactors and vitamins;Amino acid metabolism;Biosynthesis of other secondary metabolites	ko01100//Metabolic pathways;ko01110//Biosynthesis of secondary metabolites;ko01230//Biosynthesis of amino acids;ko00270//Cysteine and methionine metabolism;ko01210//2-Oxocarboxylic acid metabolism;ko00280//Valine, leucine and isoleucine degradation;ko00770//Pantothenate and CoA biosynthesis;ko00290//Valine, leucine and isoleucine biosynthesis;ko00966//Glucosinolate biosynthesis	K00826;K00826;K00826;K00826;K00826;K00826;K00826;K00826;K00826	-	-	-
ncbi_7464072	5972	9700	5664	8207	8676	7767	128.8	152.77	130.04	181.51	203.24	182.08	137.203	188.943	0.461638	9.30058e-05	0.0037668	LOC7464072	uncharacterized LOC7464072	-	-	-	-	-	-	-
ncbi_7455798	25	54	63	198	93	117	0.63	0.99	1.69	5.1	2.54	3.2	1.10333	3.61333	1.71146	9.58902e-05	0.00387245	LOC7455798	probable carboxylesterase 15	-	-	-	-	-	GO:0003824//catalytic activity	-
ncbi_7493938	3785	5314	3246	2614	2098	2382	85.19	87.34	77.76	60.32	51.29	58.27	83.43	56.6267	-0.559085	9.59743e-05	0.00387245	LOC7493938	cysteine proteinase 15A	Organismal Systems	Environmental adaptation	ko04626//Plant-pathogen interaction	K01373	-	GO:0070011//peptidase activity, acting on L-amino acid peptides	GO:0019538//protein metabolic process;GO:0042743//hydrogen peroxide metabolic process
MSTRG.4960	2607	3264	3059	4526	3895	3613	61	55.77	76.21	108.61	99	91.9	64.3267	99.8367	0.634153	9.60247e-05	0.00387245	GAPA	PREDICTED: glyceraldehyde-3-phosphate dehydrogenase A, chloroplastic-like [Populus euphratica]	Metabolism;Metabolism;Metabolism	Global and overview maps;Global and overview maps;Energy metabolism	ko01100//Metabolic pathways;ko01200//Carbon metabolism;ko00710//Carbon fixation in photosynthetic organisms	K05298;K05298;K05298	GO:0005576//extracellular region;GO:0009532//plastid stroma;GO:0042170//plastid membrane;GO:0044434//chloroplast part	GO:0000166//nucleotide binding;GO:0004672//protein kinase activity;GO:0016620//oxidoreductase activity, acting on the aldehyde or oxo group of donors, NAD or NADP as acceptor	GO:0000097//sulfur amino acid biosynthetic process;GO:0006090//pyruvate metabolic process;GO:0006633//fatty acid biosynthetic process;GO:0006739//NADP metabolic process;GO:0006779//porphyrin-containing compound biosynthetic process;GO:0006950//response to stress;GO:0009617//response to bacterium;GO:0009639//response to red or far red light;GO:0009642//response to light intensity;GO:0009658//chlor…
ncbi_18111082	183	254	200	89	92	40	3	3.03	3.47	1.49	1.63	0.71	3.16667	1.27667	-1.31058	9.6879e-05	0.00390134	LOC18111082	synaptotagmin-5	-	-	-	-	-	-	-
ncbi_7491974	5757	9001	4912	3714	3631	4075	92.77	105.92	84.26	61.38	63.56	71.38	94.3167	65.44	-0.52734	9.83087e-05	0.00395329	LOC7491974	3-ketoacyl-CoA synthase 10	Metabolism;Metabolism;Organismal Systems;Metabolism	Global and overview maps;Global and overview maps;Environmental adaptation;Lipid metabolism	ko01100//Metabolic pathways;ko01110//Biosynthesis of secondary metabolites;ko04626//Plant-pathogen interaction;ko00062//Fatty acid elongation	K15397;K15397;K15397;K15397	-	-	-
ncbi_18095545	1296	1691	1452	870	931	685	45.92	43.75	54.76	31.61	35.83	26.38	48.1433	31.2733	-0.622403	9.86001e-05	0.00395555	LOC18095545	30S ribosomal protein S20, chloroplastic	Genetic Information Processing	Translation	ko03010//Ribosome	K02968	GO:0009526//plastid envelope;GO:0009532//plastid stroma;GO:0030529//intracellular ribonucleoprotein complex	GO:0003723//RNA binding;GO:0005198//structural molecule activity	GO:0006779//porphyrin-containing compound biosynthetic process;GO:0010467//gene expression;GO:0016072//rRNA metabolic process
ncbi_7469336	676	1037	617	450	460	454	12.12	13.57	11.78	8.27	8.95	8.84	12.49	8.68667	-0.523899	9.86442e-05	0.00395555	LOC7469336	acetyl-CoA acetyltransferase, cytosolic 1	Metabolism;Metabolism;Metabolism;Metabolism;Metabolism;Metabolism;Metabolism;Metabolism;Metabolism;Metabolism;Metabolism;Metabolism;Metabolism;Metabolism	Global and overview maps;Global and overview maps;Global and overview maps;Carbohydrate metabolism;Carbohydrate metabolism;Global and overview maps;Metabolism of terpenoids and polyketides;Amino acid metabolism;Lipid metabolism;Amino acid metabolism;Carbohydrate metabolism;Amino acid metabolism;Carbohydrate metabolism;Lipid metabolism	ko01100//Metabolic pathways;ko01110//Biosynthesis of secondary metabolites;ko01200//Carbon metabolism;ko00620//Pyruvate metabolism;ko00630//Glyoxylate and dicarboxylate metabolism;ko01212//Fatty acid metabolism;ko00900//Terpenoid backbone biosynthesis;ko00380//Tryptophan metabolism;ko00071//Fatty acid degradation;ko00280//Valine, leucine and isoleucine degradation;ko00640//Propanoate metabolism;k…	K00626;K00626;K00626;K00626;K00626;K00626;K00626;K00626;K00626;K00626;K00626;K00626;K00626;K00626	-	-	-
ncbi_7479220	542	784	664	1074	770	990	8.65	9.13	11.27	17.56	13.34	17.16	9.68333	16.02	0.726298	9.9531e-05	0.00398546	LOC7479220	hsp70-Hsp90 organizing protein 3	-	-	-	-	-	-	-
ncbi_7494429	344	505	339	76	214	107	5.48	5.87	5.75	1.24	3.7	1.85	5.7	2.26333	-1.33251	9.97023e-05	0.00398669	LOC7494429	beta-amyrin 28-oxidase	-	-	-	-	-	-	-
ncbi_18096633	537	1015	579	867	1203	883	8.41	11.4	9.56	13.89	20.43	15.25	9.79	16.5233	0.755124	0.000100603	0.00401701	LOC18096633	serine/arginine-rich splicing factor SC35, transcript variant X1	Genetic Information Processing	Transcription	ko03040//Spliceosome	K12891	GO:0016604//nuclear body;GO:0044444//cytoplasmic part	GO:0097159//organic cyclic compound binding	GO:0000377//RNA splicing, via transesterification reactions with bulged adenosine as nucleophile;GO:0070918//production of small RNA involved in gene silencing by RNA
ncbi_7479671	600	625	479	1281	1201	653	8.23	6.26	6.98	18	17.87	9.73	7.15667	15.2	1.08671	0.000101236	0.00403663	LOC7479671	transcription factor TGA2.3, transcript variant X1	Environmental Information Processing	Signal transduction	ko04075//Plant hormone signal transduction	K14431	-	-	-
ncbi_7453895	188	402	305	130	132	138	1.35	2.1	2.32	0.95	1.03	1.07	1.92333	1.01667	-0.919762	0.000101683	0.00404872	LOC7453895	DExH-box ATP-dependent RNA helicase DExH3, transcript variant X2	Genetic Information Processing	Folding, sorting and degradation	ko03018//RNA degradation	K14442	-	GO:0032550//purine ribonucleoside binding;GO:0042623//ATPase activity, coupled	-
ncbi_7497628	1824	2776	1920	2588	2347	2453	12.11	13.46	13.57	17.62	16.92	17.7	13.0467	17.4133	0.416511	0.000104183	0.00414245	LOC7497628	serine/threonine-protein kinase VPS15	Cellular Processes	Transport and catabolism	ko04136//Autophagy - other eukaryotes	K08333	GO:0031461//cullin-RING ubiquitin ligase complex	GO:0004672//protein kinase activity;GO:0032550//purine ribonucleoside binding	GO:0000160//phosphorelay signal transduction system;GO:0006464//cellular protein modification process;GO:0006625//protein targeting to peroxisome;GO:0006796//phosphate-containing compound metabolic process;GO:0009057//macromolecule catabolic process;GO:0009062//fatty acid catabolic process;GO:0009606//tropism;GO:0009648//photoperiodism;GO:0016265//death;GO:0030001//metal ion transport;GO:0048193/…
ncbi_7495790	967	1085	1065	577	575	573	33.72	27.63	39.53	20.63	21.78	21.72	33.6267	21.3767	-0.653569	0.000105058	0.00417137	LOC7495790	50S ribosomal protein L27, chloroplastic	Genetic Information Processing	Translation	ko03010//Ribosome	K02899	GO:0030529//intracellular ribonucleoprotein complex	-	GO:0010467//gene expression
ncbi_7465844	889	1381	799	1285	1514	1156	16.17	18.34	15.47	23.96	29.91	22.85	16.66	25.5733	0.618252	0.000107974	0.00428117	LOC7465844	E3 ubiquitin-protein ligase At1g12760, transcript variant X4	-	-	-	-	-	GO:0043169//cation binding	-
ncbi_7473420	145	177	119	238	205	247	2.71	2.46	2.44	4.67	4.28	5.19	2.53667	4.71333	0.893814	0.000109066	0.00431839	LOC7473420	serine/threonine-protein kinase STY13, transcript variant X1	-	-	-	-	-	-	-
ncbi_18098936	36	29	23	56	141	83	0.67	0.39	0.45	1.07	2.85	1.68	0.503333	1.86667	1.89088	0.000111581	0.00441179	LOC18098936	uncharacterized LOC18098936	-	-	-	-	-	-	-
ncbi_7466751	617	817	1216	1941	1416	1707	13.65	13.19	28.63	44.02	34.02	41.04	18.49	39.6933	1.10215	0.00011206	0.00442459	LOC7466751	gibberellin 20 oxidase 1-D	-	-	-	-	-	GO:0016706//oxidoreductase activity, acting on paired donors, with incorporation or reduction of molecular oxygen, 2-oxoglutarate as one donor, and incorporation of one atom each of oxygen into both donors;GO:0043169//cation binding	GO:0044710//single-organism metabolic process
ncbi_7453923	113	155	123	216	176	219	2.08	2.12	2.43	4.19	3.61	4.52	2.21	4.10667	0.893921	0.00011304	0.00445704	LOC7453923	uncharacterized LOC7453923, transcript variant X2	-	-	-	-	-	-	-
ncbi_18098457	65	97	44	150	116	128	0.78	0.85	0.56	1.85	1.51	1.67	0.73	1.67667	1.19963	0.000114246	0.00449834	LOC18098457	uncharacterized LOC18098457, transcript variant X1	-	-	-	-	-	GO:0097159//organic cyclic compound binding	-
ncbi_7457802	1400	2116	1239	1929	1831	1975	9.55	10.55	9	13.5	13.57	14.65	9.7	13.9067	0.51972	0.000114628	0.00450709	LOC7457802	nuclear pore complex protein NUP155	Genetic Information Processing	Translation	ko03013//RNA transport	K14312	GO:0005911//cell-cell junction;GO:0009536//plastid;GO:0043232//intracellular non-membrane-bounded organelle;GO:0046930//pore complex	GO:0005198//structural molecule activity;GO:0005215//transporter activity	GO:0016482//cytoplasmic transport
ncbi_7494232	925	1366	757	1356	2022	1237	21.03	22.68	18.25	31.63	49.91	30.54	20.6533	37.36	0.85512	0.00011486	0.00450997	LOC7494232	RNA-binding protein 39, transcript variant X1	-	-	-	-	-	-	-
MSTRG.1869	109	202	157	239	219	255	2.36	3.19	3.62	5.31	5.15	6	3.05667	5.48667	0.843971	0.000115704	0.00453681	APD2	E3 ubiquitin-protein ligase APD2-like isoform X2 [Rhodamnia argentea]	-	-	-	-	-	GO:0003824//catalytic activity;GO:0046914//transition metal ion binding	-
ncbi_18098254	33	76	25	156	62	200	0.84	1.41	0.68	4.07	1.71	5.53	0.976667	3.77	1.94863	0.000116366	0.00455646	LOC18098254	zinc finger protein ZAT5	-	-	-	-	-	-	-
ncbi_7489479	719	1359	770	1268	1107	1231	11.98	16.55	13.68	21.6	20.03	22.16	14.07	21.2633	0.595745	0.000117988	0.00461357	LOC7489479	E3 ubiquitin-protein ligase RLIM, transcript variant X2	-	-	-	-	-	GO:0043169//cation binding	-
ncbi_7488981	465	585	492	291	308	258	7.55	6.93	8.5	4.84	5.43	4.55	7.66	4.94	-0.632833	0.000118718	0.00463573	LOC7488981	4-coumarate--CoA ligase 2	Metabolism;Metabolism;Metabolism;Metabolism	Global and overview maps;Global and overview maps;Biosynthesis of other secondary metabolites;Metabolism of cofactors and vitamins	ko01100//Metabolic pathways;ko01110//Biosynthesis of secondary metabolites;ko00940//Phenylpropanoid biosynthesis;ko00130//Ubiquinone and other terpenoid-quinone biosynthesis	K01904;K01904;K01904;K01904	-	GO:0016703//oxidoreductase activity, acting on single donors with incorporation of molecular oxygen, incorporation of one atom of oxygen (internal monooxygenases or internal mixed function oxidases)	GO:0044710//single-organism metabolic process
ncbi_7469818	3895	7002	4321	5801	8735	6129	140.41	184.32	165.81	214.44	342.01	240.15	163.513	265.533	0.699485	0.000119037	0.0046418	LOC7469818	ubiquitin-conjugating enzyme E2 7	Genetic Information Processing;Genetic Information Processing	Folding, sorting and degradation;Folding, sorting and degradation	ko04141//Protein processing in endoplasmic reticulum;ko04120//Ubiquitin mediated proteolysis	K10575;K10575	-	GO:0003824//catalytic activity	-
ncbi_7467549	513	731	529	353	374	333	8.39	8.73	9.22	5.92	6.65	5.92	8.78	6.16333	-0.51051	0.000119421	0.00465037	LOC7467549	probable dual-specificity RNA methyltransferase RlmN	-	-	-	-	GO:0044424//intracellular part	GO:0008168//methyltransferase activity;GO:0051540//metal cluster binding	GO:0031167//rRNA methylation
MSTRG.26831	437	658	424	598	615	680	13.8	15.18	14.25	19.37	21.1	23.34	14.41	21.27	0.56175	0.000120078	0.0046695	--	hypothetical protein POPTR_T082450 [Populus trichocarpa]	-	-	-	-	-	-	-
ncbi_7470045	1452	2423	1536	2072	2348	1938	18.2	22.18	20.53	26.36	31.96	26.36	20.3033	28.2267	0.475342	0.000120353	0.0046738	LOC7470045	large proline-rich protein bag6-B, transcript variant X1	-	-	-	-	-	-	-
ncbi_7470764	3789	5507	4140	4938	5132	4710	15.8	16.77	18.38	21.12	23.24	21.34	16.9833	21.9	0.366811	0.000121977	0.00473038	LOC7470764	serine/threonine-protein kinase TOR, transcript variant X1	Cellular Processes	Transport and catabolism	ko04136//Autophagy - other eukaryotes	K07203	GO:0043231//intracellular membrane-bounded organelle	GO:0001067//regulatory region nucleic acid binding;GO:0004672//protein kinase activity;GO:0005515//protein binding;GO:0032550//purine ribonucleoside binding;GO:0052742//phosphatidylinositol kinase activity	GO:0000904//cell morphogenesis involved in differentiation;GO:0001558//regulation of cell growth;GO:0003006//developmental process involved in reproduction;GO:0006355//regulation of transcription, DNA-templated;GO:0006364//rRNA processing;GO:0006464//cellular protein modification process;GO:0006661//phosphatidylinositol biosynthetic process;GO:0007015//actin filament organization;GO:0007059//chro…
ncbi_7455253	1111	1672	788	440	231	587	11.54	12.69	8.72	4.69	2.6	6.64	10.9833	4.64333	-1.24208	0.000122449	0.00474219	LOC7455253	non-lysosomal glucosylceramidase, transcript variant X1	Metabolism;Metabolism;Metabolism	Global and overview maps;Lipid metabolism;Glycan biosynthesis and metabolism	ko01100//Metabolic pathways;ko00600//Sphingolipid metabolism;ko00511//Other glycan degradation	K17108;K17108;K17108	GO:0031224//intrinsic component of membrane	GO:0004553//hydrolase activity, hydrolyzing O-glycosyl compounds	GO:0006678//glucosylceramide metabolic process
ncbi_18098413	113	131	77	33	43	36	2.3	1.95	1.67	0.69	0.95	0.8	1.97333	0.813333	-1.27872	0.000123157	0.00476307	LOC18098413	uncharacterized LOC18098413, transcript variant X1	-	-	-	-	-	-	-
ncbi_7459011	1904	2672	2687	1259	1395	1388	44.27	45.37	66.5	30.01	35.24	35.08	52.0467	33.4433	-0.638087	0.000124233	0.00479815	LOC7459011	uncharacterized LOC7459011, transcript variant X1	-	-	-	-	-	-	-
ncbi_7466423	3117	4927	3272	4247	4084	4022	26.59	30.68	29.7	37.14	37.83	37.28	28.99	37.4167	0.368126	0.000127015	0.00489889	LOC7466423	transcriptional corepressor SEUSS	-	-	-	-	GO:0043231//intracellular membrane-bounded organelle	GO:0046983//protein dimerization activity	GO:0010468//regulation of gene expression;GO:0034645//cellular macromolecule biosynthetic process;GO:0042743//hydrogen peroxide metabolic process;GO:0048438//floral whorl development;GO:0048580//regulation of post-embryonic development;GO:0048869//cellular developmental process
ncbi_7463213	758	997	679	501	437	472	17.52	16.82	16.7	11.87	10.97	11.85	17.0133	11.5633	-0.557108	0.000127273	0.00490218	LOC7463213	uncharacterized methyltransferase At1g78140, chloroplastic	-	-	-	-	-	GO:0016741//transferase activity, transferring one-carbon groups	GO:0008152//metabolic process
ncbi_7468566	249	150	225	454	549	384	2.39	1.07	2.35	4.48	5.68	4.04	1.93667	4.73333	1.28928	0.000128686	0.00494986	LOC7468566	villin-1, transcript variant X1	-	-	-	-	-	-	GO:0006996//organelle organization;GO:0022607//cellular component assembly
ncbi_7487854	885	1172	820	528	610	590	9.04	8.74	8.92	5.53	6.76	6.55	8.9	6.28	-0.503041	0.000129484	0.00497367	LOC7487854	serine/threonine-protein kinase BLUS1, transcript variant X1	-	-	-	-	GO:0016020//membrane	GO:0016301//kinase activity;GO:0032550//purine ribonucleoside binding	GO:0006464//cellular protein modification process;GO:0006796//phosphate-containing compound metabolic process
ncbi_18096772	172	309	226	114	99	120	3.41	4.47	4.56	2.47	2.14	2.77	4.14667	2.46	-0.753294	0.000129656	0.00497367	LOC18096772	probable serine/threonine-protein kinase PBL19, transcript variant X1	-	-	-	-	-	-	-
ncbi_7478364	178	279	188	308	267	352	3.66	4.19	4.12	6.5	5.97	7.87	3.99	6.78	0.764897	0.000131999	0.00505668	LOC7478364	probable amino-acid racemase, transcript variant X1	-	-	-	-	-	GO:0016855//racemase and epimerase activity, acting on amino acids and derivatives	-
ncbi_7463849	1335	2124	1395	1783	1791	1865	15.2	17.42	16.74	20.72	22.02	22.94	16.4533	21.8933	0.412112	0.000132989	0.00508771	LOC7463849	zinc finger CCCH domain-containing protein 30, transcript variant X3	-	-	-	-	-	-	-
ncbi_7469227	129	138	208	45	52	62	4.83	3.7	8.31	1.59	2.13	2.42	5.61333	2.04667	-1.45558	0.000133926	0.00511148	LOC7469227	thioredoxin Y1, chloroplastic, transcript variant X1	-	-	-	-	-	GO:0015036//disulfide oxidoreductase activity	GO:0018904//ether metabolic process;GO:0019725//cellular homeostasis;GO:0044267//cellular protein metabolic process
ncbi_7489729	208	268	188	99	100	119	3.64	3.44	3.51	1.78	1.94	2.29	3.53	2.00333	-0.817266	0.000133971	0.00511148	LOC7489729	B3 domain-containing protein Os01g0234100, transcript variant X1	-	-	-	-	-	-	-
ncbi_7487337	203	367	298	408	619	385	5.72	7.55	8.94	11.79	18.94	11.79	7.40333	14.1733	0.936932	0.000134608	0.00512888	LOC7487337	abscisic acid receptor PYL4	Environmental Information Processing;Environmental Information Processing	Signal transduction;Signal transduction	ko04075//Plant hormone signal transduction;ko04016//MAPK signaling pathway - plant	K14496;K14496	-	-	-
ncbi_7497245	760	999	932	1322	1277	1055	15.69	14.81	20.37	28.06	28.26	23.56	16.9567	26.6267	0.651019	0.00013494	0.00513462	LOC7497245	uncharacterized LOC7497245, transcript variant X1	-	-	-	-	-	-	-
ncbi_18110499	18	30	24	80	53	52	0.54	0.64	0.75	2.42	1.7	1.68	0.643333	1.93333	1.58745	0.000135462	0.00514754	LOC18110499	uncharacterized LOC18110499	-	-	-	-	-	-	-
ncbi_7465624	580	849	688	406	442	419	12.81	13.37	16.14	8.92	10.38	10.01	14.1067	9.77	-0.529947	0.000137749	0.00522186	LOC7465624	probable tocopherol O-methyltransferase, chloroplastic, transcript variant X1	Metabolism;Metabolism;Metabolism	Global and overview maps;Global and overview maps;Metabolism of cofactors and vitamins	ko01100//Metabolic pathways;ko01110//Biosynthesis of secondary metabolites;ko00130//Ubiquinone and other terpenoid-quinone biosynthesis	K05928;K05928;K05928	GO:0009536//plastid	GO:0008171//O-methyltransferase activity	GO:0018130//heterocycle biosynthetic process
MSTRG.17463	102	146	94	194	174	160	1.55	1.62	1.54	2.88	3.31	2.66	1.57	2.95	0.90995	0.000137962	0.00522186	CLSY1	SNF2 domain-containing protein CLASSY 2 isoform X4 [Populus trichocarpa]	Genetic Information Processing	Replication and repair	ko03440//Homologous recombination	K10875	GO:0043231//intracellular membrane-bounded organelle	GO:0003676//nucleic acid binding;GO:0017111//nucleoside-triphosphatase activity;GO:0032550//purine ribonucleoside binding	GO:0007059//chromosome segregation;GO:0022402//cell cycle process;GO:0033043//regulation of organelle organization
ncbi_7457728	785	1044	833	477	593	489	11.24	10.93	12.7	7.01	9.23	7.62	11.6233	7.95333	-0.547392	0.000138044	0.00522186	LOC7457728	protein EXECUTER 2, chloroplastic, transcript variant X2	-	-	-	-	-	-	-
ncbi_7471061	62	99	41	156	100	204	1.01	1.17	0.71	2.6	1.76	3.59	0.963333	2.65	1.45989	0.000138155	0.00522186	LOC7471061	uncharacterized LOC7471061	-	-	-	-	-	-	-
ncbi_7489426	339	710	592	197	263	273	3.01	4.56	5.74	1.76	2.56	2.59	4.43667	2.30333	-0.945753	0.000139338	0.00525953	LOC7489426	DNA-directed RNA polymerase 3, chloroplastic, transcript variant X1	-	-	-	-	GO:0009536//plastid	GO:0034062//RNA polymerase activity	GO:0034645//cellular macromolecule biosynthetic process
ncbi_7470905	738	1411	750	475	505	565	22.63	31.59	24.48	14.93	16.82	18.83	26.2333	16.86	-0.637797	0.000139527	0.00525965	LOC7470905	probable NAD(P)H dehydrogenase (quinone) FQR1-like 1	Metabolism;Metabolism;Metabolism	Global and overview maps;Global and overview maps;Metabolism of cofactors and vitamins	ko01100//Metabolic pathways;ko01110//Biosynthesis of secondary metabolites;ko00130//Ubiquinone and other terpenoid-quinone biosynthesis	K03809;K03809;K03809	-	GO:0003824//catalytic activity	GO:0006355//regulation of transcription, DNA-templated;GO:0044710//single-organism metabolic process
ncbi_18097270	726	896	1153	303	522	254	14.07	12.68	23.78	6.02	10.99	5.35	16.8433	7.45333	-1.17622	0.000139976	0.00526959	LOC18097270	UDP-glycosyltransferase 92A1	-	-	-	-	-	-	-
ncbi_7495759	375	648	478	239	309	258	9.91	12.51	13.44	6.48	8.87	7.41	11.9533	7.58667	-0.655875	0.000141652	0.00532561	LOC7495759	GTP-binding nuclear protein Ran-3	Genetic Information Processing;Genetic Information Processing	Translation;Translation	ko03013//RNA transport;ko03008//Ribosome biogenesis in eukaryotes	K07936;K07936	-	-	-
ncbi_7490718	223	410	259	0	9	22	5.16	6.92	6.38	0	0.23	0.55	6.15333	0.26	-4.56478	0.000142845	0.00536332	LOC7490718	protein DMR6-LIKE OXYGENASE 2	-	-	-	-	-	GO:0016705//oxidoreductase activity, acting on paired donors, with incorporation or reduction of molecular oxygen;GO:0043169//cation binding	GO:0044710//single-organism metabolic process
ncbi_18098653	889	1230	731	511	462	578	15.45	15.61	13.52	9.11	8.72	10.92	14.86	9.58333	-0.632835	0.000143355	0.00537535	LOC18098653	serine/threonine-protein phosphatase PP1	Genetic Information Processing	Translation	ko03015//mRNA surveillance pathway	K06269	-	-	-
ncbi_7467585	286	451	275	183	170	186	4.13	4.75	4.22	2.71	2.67	2.92	4.36667	2.76667	-0.658384	0.000144603	0.00541497	LOC7467585	ankyrin repeat-containing protein At5g02620, transcript variant X1	-	-	-	-	-	-	-
ncbi_7482282	443	639	380	232	248	290	2.89	3.05	2.64	1.55	1.76	2.06	2.86	1.79	-0.676056	0.000145415	0.00543817	LOC7482282	clustered mitochondria protein, transcript variant X1	-	-	-	-	-	-	-
ncbi_7474658	1185	1671	1270	1646	1904	1490	9.74	10.03	11.11	13.87	16.99	13.31	10.2933	14.7233	0.516394	0.000147288	0.00550095	LOC7474658	importin-5	-	-	-	-	-	-	-
ncbi_7480435	586	707	603	371	374	335	10.91	9.61	11.95	7.08	7.56	6.78	10.8233	7.14	-0.600149	0.000147905	0.00550978	LOC7480435	acetylornithine aminotransferase, mitochondrial	Metabolism;Metabolism;Metabolism;Metabolism;Metabolism	Global and overview maps;Global and overview maps;Global and overview maps;Global and overview maps;Amino acid metabolism	ko01100//Metabolic pathways;ko01110//Biosynthesis of secondary metabolites;ko01230//Biosynthesis of amino acids;ko01210//2-Oxocarboxylic acid metabolism;ko00220//Arginine biosynthesis	K00818;K00818;K00818;K00818;K00818	-	GO:0008483//transaminase activity;GO:0043168//anion binding	GO:0009064//glutamine family amino acid metabolic process
ncbi_18099212	81	154	81	151	171	228	1.26	1.74	1.32	2.39	2.87	3.83	1.44	3.03	1.07325	0.000147914	0.00550978	LOC18099212	zinc finger CCCH domain-containing protein 6	-	-	-	-	-	-	-
ncbi_7461748	285	504	311	526	438	482	5.12	6.61	5.95	9.69	8.55	9.41	5.89333	9.21667	0.645161	0.000152019	0.00565526	LOC7461748	E3 ubiquitin-protein ligase At1g63170	-	-	-	-	-	-	-
ncbi_7497320	300	390	135	89	103	92	9.17	8.71	4.39	2.79	3.42	3.06	7.42333	3.09	-1.26446	0.000152738	0.00566562	LOC7497320	uncharacterized LOC7497320	-	-	-	-	-	-	-
ncbi_7458025	379	559	377	230	172	252	13.56	14.6	14.36	8.44	6.68	9.8	14.1733	8.30667	-0.770838	0.000152836	0.00566562	LOC7458025	protein NUCLEAR FUSION DEFECTIVE 2	-	-	-	-	-	-	-
ncbi_7497843	1672	2918	3465	951	1443	1090	21.28	27.12	46.95	12.41	19.95	15.08	31.7833	15.8133	-1.00713	0.000152898	0.00566562	LOC7497843	endoglucanase 6	Metabolism;Metabolism	Global and overview maps;Carbohydrate metabolism	ko01100//Metabolic pathways;ko00500//Starch and sucrose metabolism	K01179;K01179	-	-	-
ncbi_7480359	181	524	267	691	388	835	3.22	6.81	5.06	12.61	7.5	16.15	5.03	12.0867	1.26479	0.000155433	0.00575203	LOC7480359	probable aquaporin NIP5-1	-	-	-	-	GO:0031224//intrinsic component of membrane	-	GO:0051234//establishment of localization
ncbi_7496957	2128	4960	2715	4391	4180	4288	18.67	31.76	25.34	39.48	39.82	40.87	25.2567	40.0567	0.665378	0.000156352	0.0057785	LOC7496957	FT-interacting protein 1, transcript variant X1	-	-	-	-	-	-	-
ncbi_18100041	1227	1775	1460	890	1002	867	19.15	20.23	24.25	14.24	16.98	14.71	21.21	15.31	-0.47027	0.000157247	0.00580398	LOC18100041	2,3-bisphosphoglycerate-independent phosphoglycerate mutase	Metabolism;Metabolism;Metabolism;Metabolism;Metabolism;Metabolism	Global and overview maps;Global and overview maps;Global and overview maps;Global and overview maps;Carbohydrate metabolism;Amino acid metabolism	ko01100//Metabolic pathways;ko01110//Biosynthesis of secondary metabolites;ko01200//Carbon metabolism;ko01230//Biosynthesis of amino acids;ko00010//Glycolysis / Gluconeogenesis;ko00260//Glycine, serine and threonine metabolism	K15633;K15633;K15633;K15633;K15633;K15633	GO:0044424//intracellular part	GO:0016868//intramolecular transferase activity, phosphotransferases;GO:0046914//transition metal ion binding	GO:0006006//glucose metabolic process;GO:0006090//pyruvate metabolic process
ncbi_7469977	223	328	283	147	147	134	2.58	2.77	3.48	1.74	1.85	1.71	2.94333	1.76667	-0.736421	0.000157901	0.00582056	LOC7469977	phospholipase A-2-activating protein, transcript variant X1	Genetic Information Processing	Folding, sorting and degradation	ko04141//Protein processing in endoplasmic reticulum	K14018	-	-	-
ncbi_7485534	2225	2584	8453	710	616	694	55.86	47.39	225.94	18.28	16.8	18.94	109.73	18.0067	-2.60735	0.000158437	0.00583269	LOC7485534	thiamine thiazole synthase 2, chloroplastic	Metabolism;Metabolism	Global and overview maps;Metabolism of cofactors and vitamins	ko01100//Metabolic pathways;ko00730//Thiamine metabolism	K03146;K03146	-	-	-
ncbi_18109426	1234	1477	1300	752	813	820	22.02	19.24	24.68	13.76	15.74	15.91	21.98	15.1367	-0.538144	0.000159122	0.00585032	LOC18109426	3-ketoacyl-CoA synthase 11	Metabolism;Metabolism;Organismal Systems;Metabolism	Global and overview maps;Global and overview maps;Environmental adaptation;Lipid metabolism	ko01100//Metabolic pathways;ko01110//Biosynthesis of secondary metabolites;ko04626//Plant-pathogen interaction;ko00062//Fatty acid elongation	K15397;K15397;K15397;K15397	-	GO:0016746//transferase activity, transferring acyl groups	GO:0006631//fatty acid metabolic process
ncbi_7498181	572	818	616	374	346	428	8.67	9.24	10.03	5.89	5.56	6.96	9.31333	6.13667	-0.601842	0.000159623	0.00586111	LOC7498181	KH domain-containing protein At4g18375, transcript variant X1	-	-	-	-	-	-	-
ncbi_7456025	6032	7354	6787	4237	4212	3607	106.11	94.47	127.1	76.43	80.47	68.96	109.227	75.2867	-0.536859	0.000160098	0.00587094	LOC7456025	glucose-1-phosphate adenylyltransferase small subunit 2, chloroplastic	Metabolism;Metabolism;Metabolism;Metabolism	Global and overview maps;Global and overview maps;Carbohydrate metabolism;Carbohydrate metabolism	ko01100//Metabolic pathways;ko01110//Biosynthesis of secondary metabolites;ko00500//Starch and sucrose metabolism;ko00520//Amino sugar and nucleotide sugar metabolism	K00975;K00975;K00975;K00975	GO:0009536//plastid	GO:0070566//adenylyltransferase activity	GO:0005977//glycogen metabolic process
ncbi_18096584	1001	1396	843	566	630	668	14.07	14.32	12.61	8.16	9.61	10.2	13.6667	9.32333	-0.551744	0.000160753	0.00588736	LOC18096584	protein indeterminate-domain 2	-	-	-	-	-	GO:0043169//cation binding	-
ncbi_7483618	1297	2458	1756	3188	2374	2155	19.16	26.53	27.63	48.32	38.12	34.63	24.44	40.3567	0.723563	0.000162047	0.00591957	LOC7483618	GDP-L-galactose phosphorylase 2	Metabolism;Metabolism;Metabolism	Global and overview maps;Global and overview maps;Carbohydrate metabolism	ko01100//Metabolic pathways;ko01110//Biosynthesis of secondary metabolites;ko00053//Ascorbate and aldarate metabolism	K14190;K14190;K14190	-	GO:0004645//phosphorylase activity	-
ncbi_7485452	17	82	67	122	192	146	0.19	0.64	0.77	1.35	2.24	1.71	0.533333	1.76667	1.72792	0.000162051	0.00591957	LOC7485452	zinc finger CCCH domain-containing protein 30, transcript variant X1	-	-	-	-	-	-	-
ncbi_7488385	3079	5054	3032	4341	5353	4039	33.63	40.31	35.25	48.62	63.51	47.95	36.3967	53.36	0.551952	0.0001627	0.00593563	LOC7488385	vacuolar-sorting protein BRO1	Cellular Processes	Transport and catabolism	ko04144//Endocytosis	K12200	-	-	-
ncbi_7469117	224	395	249	388	364	514	3.29	4.22	3.89	5.83	5.79	8.18	3.8	6.6	0.796467	0.000164205	0.00598282	LOC7469117	serine hydroxymethyltransferase 7	Metabolism;Metabolism;Metabolism;Metabolism;Metabolism;Metabolism;Metabolism;Metabolism	Global and overview maps;Global and overview maps;Global and overview maps;Global and overview maps;Carbohydrate metabolism;Amino acid metabolism;Metabolism of other amino acids;Metabolism of cofactors and vitamins	ko01100//Metabolic pathways;ko01110//Biosynthesis of secondary metabolites;ko01200//Carbon metabolism;ko01230//Biosynthesis of amino acids;ko00630//Glyoxylate and dicarboxylate metabolism;ko00260//Glycine, serine and threonine metabolism;ko00460//Cyanoamino acid metabolism;ko00670//One carbon pool by folate	K00600;K00600;K00600;K00600;K00600;K00600;K00600;K00600	-	GO:0016742//hydroxymethyl-, formyl- and related transferase activity;GO:0043168//anion binding	GO:0006730//one-carbon metabolic process;GO:0009069//serine family amino acid metabolic process
ncbi_7472081	27	35	22	61	59	69	0.55	0.52	0.48	1.27	1.3	1.52	0.516667	1.36333	1.39983	0.000166183	0.00604711	LOC7472081	zinc finger protein WIP3	-	-	-	-	GO:0043231//intracellular membrane-bounded organelle	GO:0001071//nucleic acid binding transcription factor activity;GO:0043169//cation binding	GO:0010468//regulation of gene expression
ncbi_18103881	212	150	156	71	53	59	6.19	3.21	4.88	2.14	1.69	1.88	4.76	1.90333	-1.32243	0.000166565	0.00605323	LOC18103881	ras-related protein RABF2a	-	-	-	-	-	GO:0032550//purine ribonucleoside binding	GO:0008104//protein localization;GO:0035556//intracellular signal transduction
ncbi_7497357	200	436	264	468	472	366	4.5	7.14	6.3	10.77	11.49	8.93	5.98	10.3967	0.797904	0.000166926	0.00605854	LOC7497357	arginase 1, mitochondrial, transcript variant X2	Metabolism;Metabolism;Metabolism;Metabolism;Metabolism	Global and overview maps;Global and overview maps;Global and overview maps;Amino acid metabolism;Amino acid metabolism	ko01100//Metabolic pathways;ko01110//Biosynthesis of secondary metabolites;ko01230//Biosynthesis of amino acids;ko00330//Arginine and proline metabolism;ko00220//Arginine biosynthesis	K01476;K01476;K01476;K01476;K01476	-	GO:0016810//hydrolase activity, acting on carbon-nitrogen (but not peptide) bonds;GO:0043169//cation binding	-
ncbi_7477861	859	1380	778	1268	1691	1156	42.21	49.52	40.69	63.89	90.25	61.74	44.14	71.96	0.705109	0.000167591	0.00607489	LOC7477861	uncharacterized LOC7477861	-	-	-	-	-	-	GO:0046474//glycerophospholipid biosynthetic process
ncbi_7498172	20	54	48	126	147	64	0.43	0.85	1.1	2.79	3.45	1.5	0.793333	2.58	1.70137	0.000167853	0.00607663	LOC7498172	amino acid transporter AVT1I	-	-	-	-	GO:0031224//intrinsic component of membrane	-	-
MSTRG.27699	6804	8669	5500	9228	8612	8192	188.49	174.99	161.97	261.7	257.19	245.29	175.15	254.727	0.540359	0.000168082	0.00607715	RD22	PREDICTED: dehydration-responsive protein RD22-like [Populus euphratica]	-	-	-	-	-	-	-
ncbi_7487298	117	156	85	193	213	172	1.66	1.62	1.28	2.8	3.28	2.65	1.52	2.91	0.936948	0.000169099	0.00610613	LOC7487298	protein NRT1/ PTR FAMILY 8.1, transcript variant X1	-	-	-	-	GO:0031224//intrinsic component of membrane	-	GO:0015833//peptide transport
ncbi_18109626	618	1392	1103	410	519	530	20.28	33.32	38.49	13.79	18.5	18.89	30.6967	17.06	-0.847464	0.00016935	0.00610739	LOC18109626	glutathione S-transferase F6	Metabolism;Metabolism	Global and overview maps;Metabolism of other amino acids	ko01100//Metabolic pathways;ko00480//Glutathione metabolism	K00799;K00799	GO:0009526//plastid envelope;GO:0009532//plastid stroma;GO:0031090//organelle membrane	GO:0003824//catalytic activity;GO:0016209//antioxidant activity;GO:0043168//anion binding	GO:0009404//toxin metabolic process;GO:0042221//response to chemical
ncbi_7457985	412	518	381	239	202	120	11.06	10.26	10.92	6.58	5.97	3.5	10.7467	5.35	-1.00628	0.000170015	0.00612358	LOC7457985	uncharacterized LOC7457985, transcript variant X1	-	-	-	-	-	-	-
ncbi_7458392	249	416	206	520	347	521	7.67	9.36	6.75	16.41	11.6	17.44	7.92667	15.15	0.934532	0.000170345	0.00612764	LOC7458392	uncharacterized LOC7458392	-	-	-	-	-	-	-
ncbi_18098904	555	659	585	942	707	1020	7.94	6.88	8.91	13.81	10.98	15.85	7.91	13.5467	0.776188	0.000171437	0.00615911	LOC18098904	acyltransferase-like protein At1g54570, chloroplastic	-	-	-	-	-	GO:0016746//transferase activity, transferring acyl groups	-
ncbi_18099608	570	707	534	1144	749	814	15.54	14.08	15.5	31.99	22.18	24.13	15.04	26.1	0.795245	0.000173294	0.00621793	LOC18099608	protein STAY-GREEN LIKE, chloroplastic	Metabolism;Metabolism	Global and overview maps;Metabolism of cofactors and vitamins	ko01110//Biosynthesis of secondary metabolites;ko00860//Porphyrin and chlorophyll metabolism	K22013;K22013	-	-	-
ncbi_7464295	2469	2832	1796	1406	1140	1271	42.94	35.96	33.25	25.08	21.53	24.02	37.3833	23.5433	-0.667077	0.000174593	0.00625663	LOC7464295	molybdate-anion transporter	-	-	-	-	-	-	-
ncbi_7466311	1048	1607	991	1532	1336	1551	12.43	13.92	12.52	18.64	17.22	20	12.9567	18.62	0.523158	0.00017528	0.0062733	LOC7466311	potassium transporter 4	-	-	-	-	GO:0031224//intrinsic component of membrane	GO:0046873//metal ion transmembrane transporter activity	GO:0009247//glycolipid biosynthetic process;GO:0009267//cellular response to starvation;GO:0019758//glycosinolate biosynthetic process;GO:0030001//metal ion transport;GO:0034220//ion transmembrane transport
ncbi_18104989	112	183	127	297	166	333	2.64	3.15	3.17	7.17	4.24	8.49	2.98667	6.63333	1.1512	0.000175552	0.00627508	LOC18104989	type IV inositol polyphosphate 5-phosphatase 11, transcript variant X3	-	-	-	-	-	GO:0034593//phosphatidylinositol bisphosphate phosphatase activity;GO:0034594//phosphatidylinositol trisphosphate phosphatase activity;GO:0046030//inositol trisphosphate phosphatase activity;GO:0052743//inositol tetrakisphosphate phosphatase activity	GO:0006661//phosphatidylinositol biosynthetic process
ncbi_7485529	408	598	418	612	630	527	9.02	9.64	9.86	13.91	15.08	12.69	9.50667	13.8933	0.547381	0.00017586	0.00627819	LOC7485529	probable 2-oxoglutarate-dependent dioxygenase At3g111800, transcript variant X1	-	-	-	-	-	GO:0016706//oxidoreductase activity, acting on paired donors, with incorporation or reduction of molecular oxygen, 2-oxoglutarate as one donor, and incorporation of one atom each of oxygen into both donors;GO:0043169//cation binding	GO:0051553//flavone biosynthetic process
ncbi_7495674	2320	3454	2159	3270	3001	2911	50.7	55.13	50.22	73.28	71.23	69.15	52.0167	71.22	0.453308	0.000176463	0.00628799	LOC7495674	probable E3 ubiquitin-protein ligase RHC1A, transcript variant X1	-	-	-	-	-	-	-
ncbi_7472654	547	847	602	769	853	740	6.08	6.88	7.12	8.77	10.3	8.94	6.69333	9.33667	0.480183	0.000176579	0.00628799	LOC7472654	WD repeat-containing protein PCN, transcript variant X1	Genetic Information Processing	Translation	ko03008//Ribosome biogenesis in eukaryotes	K14548	-	-	-
ncbi_7482618	572	654	712	273	385	288	7.97	6.66	10.56	3.9	5.82	4.36	8.39667	4.69333	-0.839204	0.000177308	0.006306	LOC7482618	uncharacterized LOC7482618, transcript variant X2	-	-	-	-	-	-	-
ncbi_7473016	637	993	594	876	969	843	11.18	12.78	11.13	15.79	18.49	16.13	11.6967	16.8033	0.52265	0.000181208	0.00643663	LOC7473016	glycine-rich RNA-binding protein RZ1A, transcript variant X1	Genetic Information Processing	Transcription	ko03040//Spliceosome	K12885	-	-	-
ncbi_7454314	491	553	426	190	209	294	5.87	4.83	5.42	2.33	2.71	3.83	5.37333	2.95667	-0.861846	0.000182061	0.00645458	LOC7454314	protein LONGIFOLIA 1, transcript variant X1	-	-	-	-	-	-	-
ncbi_18094570	245	411	237	497	362	412	4.53	5.55	4.66	9.42	7.27	8.28	4.91333	8.32333	0.760459	0.000183556	0.0064923	LOC18094570	monooxygenase 2	-	-	-	-	-	GO:0016709//oxidoreductase activity, acting on paired donors, with incorporation or reduction of molecular oxygen, NAD(P)H as one donor, and incorporation of one atom of oxygen	GO:0044710//single-organism metabolic process
ncbi_18095521	163	139	201	52	34	71	2.65	1.65	3.47	0.86	0.6	1.26	2.59	0.906667	-1.51431	0.000183876	0.0064923	LOC18095521	UDP-glycosyltransferase TURAN, transcript variant X1	Metabolism;Metabolism;Metabolism	Global and overview maps;Glycan biosynthesis and metabolism;Glycan biosynthesis and metabolism	ko01100//Metabolic pathways;ko00510//N-Glycan biosynthesis;ko00513//Various types of N-glycan biosynthesis	K03842;K03842;K03842	-	GO:0016740//transferase activity	GO:0070085//glycosylation
ncbi_7463378	516	695	670	328	362	345	9.08	8.93	12.55	5.92	6.92	6.6	10.1867	6.48	-0.652616	0.000183922	0.0064923	LOC7463378	serine carboxypeptidase-like 20	-	-	-	-	-	GO:0004180//carboxypeptidase activity	GO:0019538//protein metabolic process
ncbi_7455409	14	42	16	89	39	106	0.31	0.69	0.38	2.05	0.95	2.59	0.46	1.86333	2.01818	0.000184153	0.00649239	LOC7455409	galactinol synthase 1	Metabolism;Metabolism	Global and overview maps;Carbohydrate metabolism	ko01100//Metabolic pathways;ko00052//Galactose metabolism	K18819;K18819	GO:0044424//intracellular part	GO:0035250//UDP-galactosyltransferase activity;GO:0043169//cation binding	GO:0006950//response to stress;GO:0019318//hexose metabolic process
ncbi_18105765	188	320	210	71	71	131	2.86	3.52	3.5	1.15	1.25	2.26	3.29333	1.55333	-1.08418	0.000185124	0.00651752	LOC18105765	ABC transporter B family member 25, transcript variant X1	-	-	-	-	GO:0031224//intrinsic component of membrane	GO:0015405//P-P-bond-hydrolysis-driven transmembrane transporter activity;GO:0017111//nucleoside-triphosphatase activity;GO:0032550//purine ribonucleoside binding	GO:0044763//single-organism cellular process;GO:0051234//establishment of localization
ncbi_7456901	59	147	109	289	129	321	1.19	1.72	1.99	5.22	2.81	5.44	1.63333	4.49	1.4589	0.000185327	0.00651752	LOC7456901	tryptophan aminotransferase-related protein 2, transcript variant X1	Metabolism;Metabolism	Global and overview maps;Amino acid metabolism	ko01100//Metabolic pathways;ko00380//Tryptophan metabolism	K16903;K16903	-	GO:0016846//carbon-sulfur lyase activity;GO:0043168//anion binding	-
ncbi_18096981	324	422	404	220	161	182	6.76	6.42	8.98	4.7	3.65	4.12	7.38667	4.15667	-0.829496	0.000186246	0.00654171	LOC18096981	transcription factor bHLH71	-	-	-	-	-	-	-
ncbi_7455518	499	771	605	277	395	341	9.42	10.64	12.17	5.37	8.1	7	10.7433	6.82333	-0.654893	0.000186889	0.00655618	LOC7455518	7-dehydrocholesterol reductase	Metabolism;Metabolism;Metabolism	Global and overview maps;Global and overview maps;Lipid metabolism	ko01100//Metabolic pathways;ko01110//Biosynthesis of secondary metabolites;ko00100//Steroid biosynthesis	K00213;K00213;K00213	-	GO:0016627//oxidoreductase activity, acting on the CH-CH group of donors	GO:0044710//single-organism metabolic process
ncbi_18099392	294	566	483	222	184	228	2.9	3.9	4.88	2.15	2.01	2.34	3.89333	2.16667	-0.845529	0.000188047	0.00658862	LOC18099392	valine--tRNA ligase, chloroplastic/mitochondrial 2, transcript variant X1	Genetic Information Processing	Translation	ko00970//Aminoacyl-tRNA biosynthesis	K01873	-	-	-
ncbi_7472516	1587	2378	1567	1970	2194	2023	29.16	31.78	30.2	36.45	42.99	41.93	30.38	40.4567	0.413256	0.000191171	0.00668979	LOC7472516	la-related protein 6B, transcript variant X1	-	-	-	-	GO:0044424//intracellular part	GO:0003676//nucleic acid binding	-
ncbi_18097242	165	244	182	269	261	264	1.56	1.68	1.84	2.63	2.73	2.74	1.69333	2.7	0.673093	0.000192303	0.00672111	LOC18097242	uncharacterized LOC18097242, transcript variant X12	-	-	-	-	-	-	-
ncbi_112327934	23	33	187	0	11	2	0.63	0.65	5.43	0	0.34	0.06	2.23667	0.133333	-4.06824	0.000193076	0.00673618	LOC112327934	ricin-like	-	-	-	-	-	GO:0016787//hydrolase activity	-
ncbi_7465027	1760	2477	1604	2449	2336	2108	21.21	21.81	20.58	30.34	30.64	27.68	21.2	29.5533	0.479257	0.00019321	0.00673618	LOC7465027	E3 ubiquitin-protein ligase MBR2, transcript variant X1	-	-	-	-	-	-	-
ncbi_7464659	228	189	235	364	389	401	4.52	2.74	4.95	7.4	8.37	8.64	4.07	8.13667	0.999409	0.00019409	0.00675855	LOC7464659	phytoene synthase 2, chloroplastic	Metabolism;Metabolism;Metabolism	Global and overview maps;Global and overview maps;Metabolism of terpenoids and polyketides	ko01100//Metabolic pathways;ko01110//Biosynthesis of secondary metabolites;ko00906//Carotenoid biosynthesis	K02291;K02291;K02291	-	GO:0016740//transferase activity	-
ncbi_7477063	1336	1821	1492	1010	1005	912	29.67	29.53	35.27	23	24.24	22.01	31.49	23.0833	-0.448042	0.000194764	0.00677368	LOC7477063	very-long-chain 3-oxoacyl-CoA reductase 1	Metabolism;Metabolism;Metabolism;Metabolism;Metabolism	Global and overview maps;Global and overview maps;Global and overview maps;Lipid metabolism;Lipid metabolism	ko01100//Metabolic pathways;ko01110//Biosynthesis of secondary metabolites;ko01212//Fatty acid metabolism;ko00062//Fatty acid elongation;ko01040//Biosynthesis of unsaturated fatty acids	K10251;K10251;K10251;K10251;K10251	-	-	-
ncbi_18097072	2259	2831	1114	765	1028	856	54.37	49.75	28.54	18.88	26.87	22.39	44.22	22.7133	-0.96116	0.000195792	0.00680106	LOC18097072	ethylene-responsive transcription factor ERF105	-	-	-	-	-	-	-
ncbi_7489473	213	333	206	328	381	304	2.08	2.38	2.14	3.29	4.05	3.23	2.2	3.52333	0.679437	0.000196273	0.00680943	LOC7489473	leucine-rich repeat receptor-like protein kinase TDR	-	-	-	-	GO:0031224//intrinsic component of membrane	GO:0004672//protein kinase activity;GO:0016628//oxidoreductase activity, acting on the CH-CH group of donors, NAD or NADP as acceptor;GO:0032550//purine ribonucleoside binding	GO:0006464//cellular protein modification process;GO:0006796//phosphate-containing compound metabolic process;GO:0044710//single-organism metabolic process;GO:0045926//negative regulation of growth
ncbi_18107225	97	225	235	369	317	361	0.6	1.03	1.56	2.36	2.15	2.45	1.06333	2.32	1.12553	0.000197847	0.00685563	LOC18107225	uncharacterized LOC18107225, transcript variant X1	-	-	-	-	-	-	-
ncbi_7470970	11851	11372	10122	6149	5623	6585	498.49	349.32	453.24	265.23	256.9	301.09	433.683	274.407	-0.660326	0.000203659	0.0070484	LOC7470970	photosystem II 10 kDa polypeptide, chloroplastic	Metabolism	Energy metabolism	ko00195//Photosynthesis	K03541	GO:0009521//photosystem;GO:0031976//plastid thylakoid;GO:0044434//chloroplast part	-	GO:0000097//sulfur amino acid biosynthetic process;GO:0009639//response to red or far red light;GO:0009642//response to light intensity;GO:0034285//response to disaccharide;GO:0043269//regulation of ion transport
ncbi_18097480	569	943	694	878	854	878	8.92	10.79	11.57	14.11	14.54	14.96	10.4267	14.5367	0.479418	0.000204859	0.00707364	LOC18097480	transcription factor TCP14	-	-	-	-	-	-	-
ncbi_7496144	430	818	508	827	663	854	4.75	6.6	5.98	9.38	7.96	10.26	5.77667	9.2	0.671397	0.000205099	0.00707364	LOC7496144	zinc finger CCCH domain-containing protein 30, transcript variant X1	-	-	-	-	-	-	-
ncbi_7458244	388	661	460	580	618	645	5.4	6.73	6.58	8.28	9.23	9.65	6.23667	9.05333	0.537674	0.000205138	0.00707364	LOC7458244	zinc finger protein CONSTANS-LIKE 9, transcript variant X2	-	-	-	-	-	GO:0046914//transition metal ion binding	-
ncbi_18097858	1114	1685	368	2986	1842	2184	2.95	3.26	1.04	8.08	5.29	6.28	2.41667	6.55	1.43848	0.000206389	0.00710811	LOC18097858	uncharacterized LOC18097858, transcript variant X1	Genetic Information Processing	Translation	ko03015//mRNA surveillance pathway	K08873	-	GO:0016772//transferase activity, transferring phosphorus-containing groups;GO:0032550//purine ribonucleoside binding	GO:0006796//phosphate-containing compound metabolic process;GO:0035556//intracellular signal transduction
ncbi_18098197	94	158	92	188	156	185	3.44	4.22	3.58	7.05	6.2	7.35	3.74667	6.86667	0.874002	0.000206716	0.00711072	LOC18098197	uncharacterized LOC18098197	-	-	-	-	-	-	-
ncbi_18097599	1422	2135	1396	1893	1965	1739	22.6	24.77	23.61	30.84	33.91	30.04	23.66	31.5967	0.417322	0.000208383	0.00715937	LOC18097599	eukaryotic translation initiation factor 5	Genetic Information Processing	Translation	ko03013//RNA transport	K03262	-	-	-
ncbi_112328026	174	328	148	66	64	107	4.13	5.68	3.74	1.61	1.65	2.76	4.51667	2.00667	-1.17046	0.00020953	0.00719007	LOC112328026	putative clathrin assembly protein At4g40080	-	-	-	-	-	-	-
ncbi_7453636	725	725	528	386	237	214	57.41	41.92	44.51	31.34	20.38	18.42	47.9467	23.38	-1.03616	0.000211858	0.00725856	LOC7453636	chaperone protein dnaJ 11, chloroplastic	-	-	-	-	-	-	-
ncbi_7469786	188	268	156	86	101	101	8.84	9.09	7.77	4.14	5.18	5.17	8.56667	4.83	-0.826711	0.000212039	0.00725856	LOC7469786	histone H4, transcript variant X1	-	-	-	-	GO:0005911//cell-cell junction;GO:0009536//plastid;GO:0031090//organelle membrane;GO:0043232//intracellular non-membrane-bounded organelle	GO:0003676//nucleic acid binding;GO:0046983//protein dimerization activity	GO:0034728//nucleosome organization
ncbi_7465857	1962	2643	1896	1383	1440	1123	63.02	61.99	64.83	45.55	50.24	39.21	63.28	45	-0.491825	0.000213357	0.00729486	LOC7465857	probable phospholipid hydroperoxide glutathione peroxidase	Metabolism;Metabolism;Metabolism	Global and overview maps;Metabolism of other amino acids;Lipid metabolism	ko01100//Metabolic pathways;ko00480//Glutathione metabolism;ko00590//Arachidonic acid metabolism	K00432;K00432;K00432	GO:0005576//extracellular region;GO:0009536//plastid;GO:0016020//membrane	GO:0004601//peroxidase activity	GO:0006325//chromatin organization;GO:0006950//response to stress;GO:0009404//toxin metabolic process;GO:0048511//rhythmic process
ncbi_7494492	182	213	134	56	69	88	8.71	7.44	6.83	2.75	3.59	4.58	7.66	3.64	-1.07341	0.000214759	0.00733394	LOC7494492	protein EARLY FLOWERING 4	-	-	-	-	GO:0043231//intracellular membrane-bounded organelle	GO:0046983//protein dimerization activity	GO:0007602//phototransduction;GO:0009639//response to red or far red light;GO:0009648//photoperiodism;GO:0042752//regulation of circadian rhythm;GO:0048580//regulation of post-embryonic development;GO:0090567//reproductive shoot system development
ncbi_7477098	513	1054	1042	2001	1013	1977	9.13	13.71	19.75	36.52	19.59	38.24	14.1967	31.45	1.14751	0.000215474	0.00734947	LOC7477098	inositol-3-phosphate synthase	Metabolism;Metabolism;Metabolism	Global and overview maps;Global and overview maps;Carbohydrate metabolism	ko01100//Metabolic pathways;ko01110//Biosynthesis of secondary metabolites;ko00562//Inositol phosphate metabolism	K01858;K01858;K01858	GO:0044424//intracellular part	GO:0016872//intramolecular lyase activity	GO:0006020//inositol metabolic process;GO:0006644//phospholipid metabolic process
ncbi_7463993	19012	22786	14951	30986	22675	24296	407.12	356.31	340.8	680.42	527.39	565.51	368.077	591.107	0.683412	0.000216506	0.00736823	LOC7463993	fructose-bisphosphate aldolase 1, chloroplastic	Metabolism;Metabolism;Metabolism;Metabolism;Metabolism;Metabolism;Metabolism;Metabolism	Global and overview maps;Global and overview maps;Global and overview maps;Global and overview maps;Carbohydrate metabolism;Energy metabolism;Carbohydrate metabolism;Carbohydrate metabolism	ko01100//Metabolic pathways;ko01110//Biosynthesis of secondary metabolites;ko01200//Carbon metabolism;ko01230//Biosynthesis of amino acids;ko00010//Glycolysis / Gluconeogenesis;ko00710//Carbon fixation in photosynthetic organisms;ko00030//Pentose phosphate pathway;ko00051//Fructose and mannose metabolism	K01623;K01623;K01623;K01623;K01623;K01623;K01623;K01623	-	-	-
ncbi_7469228	332	401	329	517	563	416	4.52	3.99	4.77	7.21	8.33	6.16	4.42667	7.23333	0.70844	0.000216601	0.00736823	LOC7469228	protein SET DOMAIN GROUP 41, transcript variant X1	Metabolism;Metabolism	Global and overview maps;Amino acid metabolism	ko01100//Metabolic pathways;ko00310//Lysine degradation	K11426;K11426	-	-	-
ncbi_7481756	1923	2690	2106	1503	1405	1463	19.49	19.91	22.56	15.56	15.37	15.96	20.6533	15.63	-0.402057	0.000216804	0.00736823	LOC7481756	mannosylglycoprotein endo-beta-mannosidase, transcript variant X1	-	-	-	-	-	GO:0004567//beta-mannosidase activity	GO:0044238//primary metabolic process
ncbi_18107188	62	109	89	30	25	34	0.6	0.78	0.92	0.3	0.26	0.36	0.766667	0.306667	-1.32193	0.000217134	0.00737057	LOC18107188	glutamate receptor 2.1	-	-	-	-	-	-	-
ncbi_18109283	611	750	290	105	156	261	19.9	17.84	10.07	3.5	5.51	9.24	15.9367	6.08333	-1.38942	0.000218229	0.00739889	LOC18109283	universal stress protein A-like protein	-	-	-	-	GO:0043231//intracellular membrane-bounded organelle	GO:0003824//catalytic activity	GO:0050896//response to stimulus
ncbi_7492024	12892	18277	12305	17225	20164	15099	229.86	237.96	233.54	314.93	390.48	292.62	233.787	332.677	0.508928	0.00022146	0.00749944	LOC7492024	actin-7	-	-	-	-	-	GO:0017111//nucleoside-triphosphatase activity;GO:0032550//purine ribonucleoside binding	-
ncbi_18106973	217	342	366	140	140	142	1.2	1.39	2.16	0.78	0.82	0.87	1.58333	0.823333	-0.943416	0.000225152	0.00761312	LOC18106973	pentatricopeptide repeat-containing protein At3g18110, chloroplastic, transcript variant X4	-	-	-	-	-	-	-
ncbi_18100103	31	71	52	105	122	82	0.94	1.58	1.68	3.29	4.07	2.73	1.4	3.36333	1.26446	0.000225355	0.00761312	LOC18100103	vacuolar protein-sorting-associated protein 37 homolog 1	Cellular Processes	Transport and catabolism	ko04144//Endocytosis	K12185	-	-	-
ncbi_7485522	736	981	688	474	363	481	9.44	9.16	9.33	6.25	5.07	6.6	9.31	5.97333	-0.640245	0.000226744	0.00765093	LOC7485522	cycloartenol synthase, transcript variant X3	Metabolism;Metabolism;Metabolism	Global and overview maps;Global and overview maps;Lipid metabolism	ko01100//Metabolic pathways;ko01110//Biosynthesis of secondary metabolites;ko00100//Steroid biosynthesis	K01853;K01853;K01853	-	-	-
ncbi_112323239	236	458	369	151	199	151	5.71	8.1	9.52	3.74	5.23	3.97	7.77667	4.31333	-0.850349	0.000227656	0.00767256	LOC112323239	inositol monophosphatase 3-like	Metabolism;Metabolism;Metabolism;Environmental Information Processing;Metabolism	Global and overview maps;Global and overview maps;Carbohydrate metabolism;Signal transduction;Carbohydrate metabolism	ko01100//Metabolic pathways;ko01110//Biosynthesis of secondary metabolites;ko00562//Inositol phosphate metabolism;ko04070//Phosphatidylinositol signaling system;ko00053//Ascorbate and aldarate metabolism	K10047;K10047;K10047;K10047;K10047	-	GO:0052834//inositol monophosphate phosphatase activity	GO:0046488//phosphatidylinositol metabolic process
ncbi_7456026	689	1086	683	956	1001	899	6.35	7.3	6.7	9.03	10.01	9	6.78333	9.34667	0.462458	0.000228089	0.00767801	LOC7456026	flowering time control protein FPA, transcript variant X1	-	-	-	-	-	GO:0097159//organic cyclic compound binding	-
ncbi_7484701	85	92	113	28	41	23	2.44	1.92	3.53	0.86	1.27	0.71	2.63	0.946667	-1.47413	0.000229361	0.00771166	LOC7484701	probable ribose-5-phosphate isomerase 4, chloroplastic, transcript variant X1	Metabolism;Metabolism;Metabolism;Metabolism;Metabolism;Metabolism	Global and overview maps;Global and overview maps;Global and overview maps;Global and overview maps;Energy metabolism;Carbohydrate metabolism	ko01100//Metabolic pathways;ko01110//Biosynthesis of secondary metabolites;ko01200//Carbon metabolism;ko01230//Biosynthesis of amino acids;ko00710//Carbon fixation in photosynthetic organisms;ko00030//Pentose phosphate pathway	K01807;K01807;K01807;K01807;K01807;K01807	-	-	-
ncbi_18096456	357	705	597	255	265	296	11.32	16.31	20.11	8.28	9.1	10.17	15.9133	9.18333	-0.793146	0.000234805	0.00788534	LOC18096456	glutathione S-transferase F6	Metabolism;Metabolism	Global and overview maps;Metabolism of other amino acids	ko01100//Metabolic pathways;ko00480//Glutathione metabolism	K00799;K00799	-	-	-
ncbi_18102082	1242	1859	1368	925	965	1013	49.83	54.47	58.43	38.06	42.05	44.18	54.2433	41.43	-0.38877	0.000236196	0.00792256	LOC18102082	cysteine-rich and transmembrane domain-containing protein WIH2	-	-	-	-	-	-	-
ncbi_112326192	70	154	88	193	305	135	2.24	3.61	2.99	6.37	10.65	4.71	2.94667	7.24333	1.29757	0.000236474	0.00792256	LOC112326192	guanylate-binding protein 2-like	-	-	-	-	-	-	-
ncbi_7497868	148	303	166	316	298	266	2.16	3.23	2.6	4.71	4.74	4.21	2.66333	4.55333	0.77369	0.0002372	0.00793751	LOC7497868	cyclin-dependent kinase E-1, transcript variant X2	-	-	-	-	GO:0043231//intracellular membrane-bounded organelle	GO:0004674//protein serine/threonine kinase activity;GO:0032550//purine ribonucleoside binding	GO:0000079//regulation of cyclin-dependent protein serine/threonine kinase activity;GO:0010374//stomatal complex development;GO:0044786//cell cycle DNA replication
ncbi_7460526	4610	6988	3517	2818	2964	2788	71.76	79.44	58.29	44.99	50.12	47.19	69.83	47.4333	-0.557946	0.000237675	0.00794402	LOC7460526	probable pectate lyase 8	Metabolism;Metabolism	Global and overview maps;Carbohydrate metabolism	ko01100//Metabolic pathways;ko00040//Pentose and glucuronate interconversions	K01728;K01728	-	GO:0016837//carbon-oxygen lyase activity, acting on polysaccharides;GO:0043169//cation binding	GO:0000272//polysaccharide catabolic process
ncbi_7480747	493	794	440	324	282	330	10.64	12.52	10.11	7.17	6.62	7.75	11.09	7.18	-0.627204	0.000238811	0.00797256	LOC7480747	ubiquitin-like domain-containing CTD phosphatase	-	-	-	-	GO:0043231//intracellular membrane-bounded organelle	GO:0003824//catalytic activity	GO:0006796//phosphate-containing compound metabolic process
ncbi_7468733	226	277	257	134	132	108	3.08	2.75	3.73	1.88	1.96	1.58	3.18667	1.80667	-0.818718	0.000239494	0.00798026	LOC7468733	probable receptor-like protein kinase At2g42960, transcript variant X1	-	-	-	-	-	GO:0004702//receptor signaling protein serine/threonine kinase activity;GO:0032550//purine ribonucleoside binding	GO:0032147//activation of protein kinase activity
ncbi_7464491	1695	2292	1193	948	775	964	18.72	18.49	14.04	10.74	9.3	11.57	17.0833	10.5367	-0.697171	0.000239605	0.00798026	LOC7464491	two-component response regulator-like APRR5, transcript variant X1	Organismal Systems	Environmental adaptation	ko04712//Circadian rhythm - plant	K12130	-	-	-
ncbi_18104319	19	41	42	5	6	5	0.44	0.69	1.03	0.12	0.15	0.12	0.72	0.13	-2.46949	0.000240433	0.00798946	LOC18104319	putative 12-oxophytodienoate reductase 11	Metabolism;Metabolism;Metabolism	Global and overview maps;Global and overview maps;Lipid metabolism	ko01100//Metabolic pathways;ko01110//Biosynthesis of secondary metabolites;ko00592//alpha-Linolenic acid metabolism	K05894;K05894;K05894	-	-	-
ncbi_18103974	279	446	178	113	112	141	2.88	3.37	1.96	1.2	1.26	1.58	2.73667	1.34667	-1.02303	0.000240446	0.00798946	LOC18103974	MDIS1-interacting receptor like kinase 2	-	-	-	-	GO:0016020//membrane	GO:0004672//protein kinase activity;GO:0016491//oxidoreductase activity;GO:0036094//small molecule binding;GO:0097159//organic cyclic compound binding;GO:1901363//heterocyclic compound binding	GO:0006468//protein phosphorylation;GO:0044710//single-organism metabolic process
ncbi_7473404	213	222	324	433	980	400	2.57	2	3.77	5.42	12.47	5.18	2.78	7.69	1.4679	0.000240835	0.00799302	LOC7473404	probable serine/threonine-protein kinase WNK9, transcript variant X4	-	-	-	-	-	GO:0004672//protein kinase activity;GO:0032550//purine ribonucleoside binding	GO:0006464//cellular protein modification process
ncbi_7477028	314	493	320	126	228	112	5.18	5.94	5.61	2.13	4.07	2.01	5.57667	2.73667	-1.02698	0.000245148	0.00811931	LOC7477028	F-box/kelch-repeat protein At1g67480, transcript variant X3	-	-	-	-	-	-	-
ncbi_7476371	1989	2812	2083	1575	1484	1508	18.46	19.06	20.57	14.99	14.96	15.21	19.3633	15.0533	-0.363244	0.000245214	0.00811931	LOC7476371	receptor-like protein kinase HSL1	-	-	-	-	GO:0031224//intrinsic component of membrane	GO:0004672//protein kinase activity;GO:0032550//purine ribonucleoside binding	GO:0000226//microtubule cytoskeleton organization;GO:0003006//developmental process involved in reproduction;GO:0005976//polysaccharide metabolic process;GO:0006464//cellular protein modification process;GO:0006796//phosphate-containing compound metabolic process;GO:0009826//unidimensional cell growth;GO:0032535//regulation of cellular component size;GO:0042546//cell wall biogenesis;GO:0043479//p…
ncbi_7467057	236	448	209	568	339	640	3.49	4.83	3.28	8.62	5.45	10.28	3.86667	8.11667	1.0698	0.000245866	0.00813139	LOC7467057	trehalase	Metabolism;Metabolism;Metabolism	Global and overview maps;Global and overview maps;Carbohydrate metabolism	ko01100//Metabolic pathways;ko01110//Biosynthesis of secondary metabolites;ko00500//Starch and sucrose metabolism	K01194;K01194;K01194	-	-	-
ncbi_7479012	541	882	769	939	970	904	8.27	9.9	12.47	14.94	16.13	14.99	10.2133	15.3533	0.588098	0.000250108	0.00825277	LOC7479012	eukaryotic translation initiation factor 2D, transcript variant X1	-	-	-	-	-	GO:0008135//translation factor activity, RNA binding	GO:0006412//translation
ncbi_7478018	1194	1507	930	695	716	695	22.32	20.57	18.51	13.33	14.54	14.13	20.4667	14	-0.547849	0.000250129	0.00825277	LOC7478018	G-box-binding factor 1, transcript variant X1	-	-	-	-	GO:0043231//intracellular membrane-bounded organelle	GO:0001071//nucleic acid binding transcription factor activity;GO:0003677//DNA binding	GO:0010468//regulation of gene expression;GO:0034645//cellular macromolecule biosynthetic process
ncbi_7477424	2897	3909	4789	6662	5637	5574	113.61	111.95	199.92	267.91	240.11	237.61	141.827	248.543	0.809369	0.000250411	0.00825277	LOC7477424	ribulose bisphosphate carboxylase small chain, chloroplastic, transcript variant X1	Metabolism;Metabolism;Metabolism;Metabolism;Metabolism	Global and overview maps;Global and overview maps;Global and overview maps;Energy metabolism;Carbohydrate metabolism	ko01100//Metabolic pathways;ko01110//Biosynthesis of secondary metabolites;ko01200//Carbon metabolism;ko00710//Carbon fixation in photosynthetic organisms;ko00630//Glyoxylate and dicarboxylate metabolism	K01602;K01602;K01602;K01602;K01602	-	-	-
ncbi_7475932	4173	4409	5628	2402	2736	2029	74.16	57.22	106.48	43.77	52.82	39.2	79.2867	45.2633	-0.808735	0.000250929	0.00826022	LOC7475932	glutamine synthetase leaf isozyme, chloroplastic	Metabolism;Metabolism;Metabolism;Metabolism;Metabolism;Metabolism	Global and overview maps;Global and overview maps;Carbohydrate metabolism;Amino acid metabolism;Amino acid metabolism;Energy metabolism	ko01100//Metabolic pathways;ko01230//Biosynthesis of amino acids;ko00630//Glyoxylate and dicarboxylate metabolism;ko00250//Alanine, aspartate and glutamate metabolism;ko00220//Arginine biosynthesis;ko00910//Nitrogen metabolism	K01915;K01915;K01915;K01915;K01915;K01915	-	GO:0016211//ammonia ligase activity;GO:0032550//purine ribonucleoside binding	GO:0006541//glutamine metabolic process
ncbi_7469478	8963	13055	6738	5746	5541	4978	74.19	79.02	59.2	48.86	49.89	45.17	70.8033	47.9733	-0.561585	0.000253393	0.00833164	LOC7469478	calcium-transporting ATPase 9, plasma membrane-type, transcript variant X1	-	-	-	-	GO:0031224//intrinsic component of membrane	GO:0005515//protein binding;GO:0019829//cation-transporting ATPase activity;GO:0032550//purine ribonucleoside binding;GO:0043169//cation binding	GO:0000904//cell morphogenesis involved in differentiation;GO:0003006//developmental process involved in reproduction;GO:0006816//calcium ion transport;GO:0009566//fertilization;GO:0009664//plant-type cell wall organization;GO:0010208//pollen wall assembly;GO:0051707//response to other organism;GO:0072503//cellular divalent inorganic cation homeostasis
ncbi_7467628	1672	2783	1910	1311	1465	1367	19.94	24.23	24.25	16.03	18.98	17.71	22.8067	17.5733	-0.376068	0.000254525	0.00835916	LOC7467628	cell division cycle protein 48 homolog	Genetic Information Processing	Folding, sorting and degradation	ko04141//Protein processing in endoplasmic reticulum	K13525	-	-	-
ncbi_7487873	57	191	67	135	335	275	0.16	0.4	0.21	0.4	1.05	0.86	0.256667	0.77	1.58496	0.000255865	0.00839345	LOC7487873	microtubule-associated protein futsch	-	-	-	-	-	-	-
ncbi_7482236	972	1620	1107	765	836	703	10.87	13.23	13.18	8.78	10.16	8.55	12.4267	9.16333	-0.439495	0.000256563	0.00840659	LOC7482236	heat shock protein 90-5, chloroplastic	Genetic Information Processing;Organismal Systems	Folding, sorting and degradation;Environmental adaptation	ko04141//Protein processing in endoplasmic reticulum;ko04626//Plant-pathogen interaction	K09487;K09487	-	-	-
ncbi_7488957	266	332	282	153	84	138	4.55	4.15	5.13	2.69	1.57	2.58	4.61	2.28	-1.01573	0.000258159	0.0084491	LOC7488957	homogentisate phytyltransferase 1, chloroplastic, transcript variant X1	Metabolism;Metabolism;Metabolism	Global and overview maps;Global and overview maps;Metabolism of cofactors and vitamins	ko01100//Metabolic pathways;ko01110//Biosynthesis of secondary metabolites;ko00130//Ubiquinone and other terpenoid-quinone biosynthesis	K09833;K09833;K09833	GO:0031224//intrinsic component of membrane	-	-
ncbi_7468558	285	397	344	159	141	203	10.33	10.52	13.26	5.92	5.55	8.01	11.37	6.49333	-0.808201	0.00025908	0.00846946	LOC7468558	peptidyl-prolyl cis-trans isomerase CYP20-1	-	-	-	-	-	-	-
ncbi_18100248	17	43	16	56	63	65	0.35	0.65	0.35	1.16	1.47	1.68	0.45	1.43667	1.67473	0.000259403	0.00847025	LOC18100248	protein REVEILLE 8, transcript variant X6	-	-	-	-	-	-	-
ncbi_7488913	14278	20836	12452	9295	7565	10218	248.27	264.57	230.48	165.75	142.87	193.12	247.773	167.247	-0.567043	0.00026045	0.00849463	LOC7488913	cytochrome P450 704C1	-	-	-	-	-	GO:0016491//oxidoreductase activity;GO:0046906//tetrapyrrole binding;GO:0046914//transition metal ion binding	GO:0044710//single-organism metabolic process
ncbi_18109836	249	441	253	461	366	483	4.97	6.43	5.37	9.45	7.95	10.49	5.59	9.29667	0.733865	0.000264624	0.0086036	LOC18109836	UDP-glycosyltransferase 74E2	-	-	-	-	-	-	-
ncbi_7465304	271	298	245	134	151	119	9.94	7.98	9.57	5.02	6.02	4.73	9.16333	5.25667	-0.801724	0.000264624	0.0086036	LOC7465304	uncharacterized LOC7465304	-	-	-	-	-	-	-
ncbi_7488925	239	366	262	164	131	157	5.62	6.29	6.67	3.85	3.3	3.97	6.19333	3.70667	-0.740594	0.000264791	0.0086036	LOC7488925	MADS-box protein SOC1, transcript variant X1	-	-	-	-	GO:0043231//intracellular membrane-bounded organelle	-	GO:0010468//regulation of gene expression
ncbi_7460857	169	187	239	390	341	301	1.3	1.05	1.96	3.07	2.84	2.51	1.43667	2.80667	0.966132	0.000265049	0.0086036	LOC7460857	myosin-2	-	-	-	-	GO:0015629//actin cytoskeleton	GO:0017111//nucleoside-triphosphatase activity;GO:0032550//purine ribonucleoside binding	-
ncbi_18098434	38	62	63	105	103	101	0.54	0.64	0.95	1.53	1.59	1.56	0.71	1.56	1.13566	0.000265311	0.0086036	LOC18098434	ABC transporter G family member 14	-	-	-	-	-	GO:0015604//organic phosphonate transmembrane transporter activity;GO:0017111//nucleoside-triphosphatase activity;GO:0032550//purine ribonucleoside binding	GO:0044765//single-organism transport
ncbi_7475798	784	1312	728	1134	1192	1074	11.77	14.4	11.64	17.48	19.46	17.55	12.6033	18.1633	0.527224	0.000270232	0.00875316	LOC7475798	receptor homology region, transmembrane domain- and RING domain-containing protein 2, transcript variant X2	-	-	-	-	-	-	-
ncbi_18101840	347	603	428	237	265	273	2.81	3.57	3.69	1.97	2.33	2.41	3.35667	2.23667	-0.585679	0.000270711	0.00875865	LOC18101840	protein ALWAYS EARLY 3, transcript variant X1	-	-	-	-	-	-	-
ncbi_18098385	396	502	370	173	246	238	10.21	9.45	10.15	4.57	6.9	6.68	9.93667	6.05	-0.715827	0.000277278	0.0089609	LOC18098385	cinnamoyl-CoA reductase 2	-	-	-	-	-	GO:0016616//oxidoreductase activity, acting on the CH-OH group of donors, NAD or NADP as acceptor;GO:0048037//cofactor binding	GO:0044710//single-organism metabolic process
ncbi_7493961	131	160	186	66	50	71	2.79	2.49	4.19	1.44	1.15	1.63	3.15667	1.40667	-1.16612	0.000279973	0.00903767	LOC7493961	uncharacterized LOC7493961	-	-	-	-	-	GO:0043169//cation binding	-
ncbi_18096040	161	173	122	322	226	226	3.38	2.62	2.61	7.07	4.95	4.88	2.87	5.63333	0.972938	0.000282432	0.00910667	LOC18096040	probable amino acid permease 7, transcript variant X1	-	-	-	-	GO:0031224//intrinsic component of membrane	-	-
ncbi_7491446	390	662	488	654	636	592	7.28	9.04	9.71	12.5	12.89	12	8.67667	12.4633	0.522477	0.000282921	0.00910747	LOC7491446	histone-lysine N-methyltransferase ASHR2, transcript variant X1	Metabolism;Metabolism	Global and overview maps;Amino acid metabolism	ko01100//Metabolic pathways;ko00310//Lysine degradation	K11426;K11426	-	GO:0008168//methyltransferase activity	GO:0016568//chromatin modification;GO:0032259//methylation
ncbi_7462581	590	762	755	335	380	420	25.27	23.83	34.42	14.71	17.68	19.55	27.84	17.3133	-0.685276	0.0002831	0.00910747	LOC7462581	uncharacterized LOC7462581	-	-	-	-	-	-	-
ncbi_7489767	34	45	27	108	64	69	0.4	0.39	0.35	1.31	0.84	0.89	0.38	1.01333	1.41504	0.000286612	0.00920998	LOC7489767	BTB/POZ domain-containing protein NPY4, transcript variant X1	-	-	-	-	-	-	-
ncbi_18097330	291	429	249	136	89	174	3.65	3.93	3.33	1.75	1.21	2.37	3.63667	1.77667	-1.03344	0.000287505	0.0092282	LOC18097330	protein STRUBBELIG-RECEPTOR FAMILY 8	-	-	-	-	-	-	-
ncbi_7493954	163	253	165	246	258	318	3.11	3.51	3.34	4.81	5.33	6.58	3.32	5.57333	0.747357	0.000289696	0.00928799	LOC7493954	ATP sulfurylase 2	Metabolism;Metabolism;Metabolism;Metabolism;Metabolism;Metabolism	Global and overview maps;Global and overview maps;Nucleotide metabolism;Energy metabolism;Metabolism of other amino acids;Biosynthesis of other secondary metabolites	ko01100//Metabolic pathways;ko01110//Biosynthesis of secondary metabolites;ko00230//Purine metabolism;ko00920//Sulfur metabolism;ko00450//Selenocompound metabolism;ko00261//Monobactam biosynthesis	K13811;K13811;K13811;K13811;K13811;K13811	GO:0009532//plastid stroma	GO:0004779//sulfate adenylyltransferase activity;GO:0032550//purine ribonucleoside binding	GO:0044272//sulfur compound biosynthetic process
ncbi_7478009	624	891	578	429	426	424	21.24	22.14	20.96	14.97	15.75	15.7	21.4467	15.4733	-0.470969	0.00029058	0.00930579	LOC7478009	NEDD8-conjugating enzyme Ubc12	Genetic Information Processing	Folding, sorting and degradation	ko04120//Ubiquitin mediated proteolysis	K10579	-	GO:0003824//catalytic activity	-
ncbi_7480363	180	163	91	54	52	45	2.38	1.57	1.28	0.73	0.75	0.65	1.74333	0.71	-1.29596	0.000291116	0.00931243	LOC7480363	probable L-type lectin-domain containing receptor kinase S.5	-	-	-	-	-	GO:0004713//protein tyrosine kinase activity;GO:0032550//purine ribonucleoside binding	GO:0006468//protein phosphorylation
ncbi_7465931	24	73	37	108	87	86	0.59	1.33	1	2.76	2.38	2.34	0.973333	2.49333	1.35707	0.000292503	0.00933165	LOC7465931	probable S-adenosylmethionine-dependent methyltransferase At5g37970	-	-	-	-	-	-	-
MSTRG.19766	127	183	221	72	73	68	2.22	2.33	4.11	1.29	1.38	1.29	2.88667	1.32	-1.12887	0.000292685	0.00933165	At5g05200	PREDICTED: uncharacterized aarF domain-containing protein kinase 1-like isoform X1 [Populus euphratica]	-	-	-	-	GO:0009536//plastid;GO:0016020//membrane	GO:0016772//transferase activity, transferring phosphorus-containing groups;GO:0032550//purine ribonucleoside binding	GO:0006464//cellular protein modification process;GO:0006796//phosphate-containing compound metabolic process;GO:0009451//RNA modification;GO:0045491//xylan metabolic process
ncbi_7490782	176	280	156	93	73	105	2.46	2.86	2.33	1.33	1.11	1.59	2.55	1.34333	-0.92468	0.0002928	0.00933165	LOC7490782	external alternative NAD(P)H-ubiquinone oxidoreductase B2, mitochondrial, transcript variant X1	-	-	-	-	-	GO:0000166//nucleotide binding;GO:0050136//NADH dehydrogenase (quinone) activity	GO:0044710//single-organism metabolic process
ncbi_7458661	565	857	539	774	987	742	13.07	14.35	13.18	18.28	24.84	18.61	13.5333	20.5767	0.604492	0.000293169	0.00933165	LOC7458661	mRNA-decapping enzyme subunit 2, transcript variant X3	Genetic Information Processing	Folding, sorting and degradation	ko03018//RNA degradation	K12613	-	-	-
ncbi_7498019	303	460	248	140	129	193	11.83	13.11	10.3	5.6	5.47	8.19	11.7467	6.42	-0.871606	0.000293365	0.00933165	LOC7498019	uncharacterized LOC7498019	-	-	-	-	-	-	-
ncbi_18101704	3731	6741	3818	5127	5830	5733	11.4	15.04	12.41	16.08	19.34	19.04	12.95	18.1533	0.487282	0.0002941	0.00934452	LOC18101704	chromatin structure-remodeling complex protein SYD, transcript variant X1	-	-	-	-	-	-	-
ncbi_7495308	125	204	117	60	75	62	3.61	4.3	3.57	1.78	2.36	1.95	3.82667	2.03	-0.914609	0.00029941	0.00949457	LOC7495308	protease Do-like 5, chloroplastic, transcript variant X1	-	-	-	-	GO:0031978//plastid thylakoid lumen	GO:0004175//endopeptidase activity;GO:0016628//oxidoreductase activity, acting on the CH-CH group of donors, NAD or NADP as acceptor	GO:0009451//RNA modification;GO:0009765//photosynthesis, light harvesting;GO:0019538//protein metabolic process;GO:0044710//single-organism metabolic process
ncbi_7478187	363	478	356	645	847	436	7.82	7.51	8.15	14.18	19.78	10.19	7.82667	14.7167	0.910981	0.000299493	0.00949457	LOC7478187	pectin acetylesterase 7, transcript variant X2	-	-	-	-	-	-	-
ncbi_7469590	52	301	131	442	286	383	0.39	1.62	1.03	3.33	2.28	3.06	1.01333	2.89	1.51196	0.000300674	0.00952134	LOC7469590	eIF-2-alpha kinase GCN2, transcript variant X1	Genetic Information Processing	Folding, sorting and degradation	ko04141//Protein processing in endoplasmic reticulum	K16196	-	GO:0004672//protein kinase activity;GO:0032550//purine ribonucleoside binding	GO:0006468//protein phosphorylation
ncbi_18103319	211	298	337	98	155	89	5.15	5.31	8.76	2.45	4.11	2.36	6.40667	2.97333	-1.10749	0.000305525	0.00966415	LOC18103319	fatty-acid-binding protein 3, chloroplastic, transcript variant X1	-	-	-	-	-	-	-
ncbi_18101881	681	1135	669	1070	1014	909	27.6	33.58	28.86	44.47	44.62	40.03	30.0133	43.04	0.520075	0.000306046	0.00966626	LOC18101881	major allergen Pru ar 1	-	-	-	-	-	-	-
ncbi_18105029	2894	3773	2748	1971	2197	1953	37.54	35.74	37.93	26.22	30.94	27.53	37.07	28.23	-0.393023	0.000306275	0.00966626	LOC18105029	NAD-dependent malic enzyme 62 kDa isoform, mitochondrial	Metabolism;Metabolism;Metabolism;Metabolism	Global and overview maps;Global and overview maps;Carbohydrate metabolism;Energy metabolism	ko01100//Metabolic pathways;ko01200//Carbon metabolism;ko00620//Pyruvate metabolism;ko00710//Carbon fixation in photosynthetic organisms	K00028;K00028;K00028;K00028	-	GO:0000166//nucleotide binding;GO:0004470//malic enzyme activity;GO:0043169//cation binding	GO:0043648//dicarboxylic acid metabolic process
ncbi_18095672	334	316	182	551	437	459	8.3	5.73	4.81	14.02	11.79	12.4	6.28	12.7367	1.02015	0.000307918	0.0097073	LOC18095672	zinc finger protein CONSTANS-LIKE 9	-	-	-	-	-	-	-
ncbi_7487243	658	877	574	413	448	383	11.7	11.39	10.86	7.53	8.65	7.39	11.3167	7.85667	-0.52646	0.00030886	0.00972617	LOC7487243	uncharacterized LOC7487243, transcript variant X1	-	-	-	-	-	-	-
ncbi_7478394	133	153	178	76	52	42	1.53	1.28	2.17	0.9	0.65	0.52	1.66	0.69	-1.26651	0.00031052	0.00975709	LOC7478394	kinesin-like protein KIN-13B, transcript variant X1	-	-	-	-	GO:0005875//microtubule associated complex	GO:0003774//motor activity;GO:0015631//tubulin binding;GO:0032550//purine ribonucleoside binding	GO:0007017//microtubule-based process
ncbi_7468568	83	122	98	34	48	37	0.99	1.06	1.24	0.42	0.62	0.48	1.09667	0.506667	-1.11402	0.000310531	0.00975709	LOC7468568	pentatricopeptide repeat-containing protein At2g29760, chloroplastic	-	-	-	-	GO:0043231//intracellular membrane-bounded organelle	-	GO:0006396//RNA processing
ncbi_18100781	3	14	7	49	22	34	0.05	0.16	0.11	0.77	0.36	0.56	0.106667	0.563333	2.40088	0.000312684	0.00981384	LOC18100781	cryptochrome DASH, chloroplastic/mitochondrial	-	-	-	-	GO:0009536//plastid	GO:0003676//nucleic acid binding;GO:0016830//carbon-carbon lyase activity;GO:0032550//purine ribonucleoside binding;GO:0038023//signaling receptor activity	GO:0006259//DNA metabolic process;GO:0006464//cellular protein modification process;GO:0050794//regulation of cellular process
ncbi_7492140	498	783	524	380	216	226	5.18	5.95	5.8	4.05	2.44	2.56	5.64333	3.01667	-0.903592	0.000313118	0.00981657	LOC7492140	BEL1-like homeodomain protein 4, transcript variant X2	-	-	-	-	-	-	-
ncbi_7477401	378	555	334	123	257	153	10.47	11.23	9.84	3.5	7.74	4.61	10.5133	5.28333	-0.9927	0.000316221	0.00990289	LOC7477401	uncharacterized LOC7477401	-	-	-	-	-	-	-
ncbi_7466889	68	77	92	27	22	28	2.49	2.06	3.59	1.01	0.88	1.12	2.71333	1.00333	-1.43527	0.000316865	0.00991211	LOC7466889	uncharacterized LOC7466889	-	-	-	-	-	-	-
ncbi_7466035	58	59	44	108	86	140	1.61	1.2	1.3	3.07	2.59	4.22	1.37	3.29333	1.26537	0.000318445	0.00994701	LOC7466035	heme-binding-like protein At3g10130, chloroplastic	-	-	-	-	-	-	-
ncbi_7481177	50	150	73	173	172	146	1.55	3.39	2.4	5.48	5.78	4.91	2.44667	5.39	1.13947	0.000318684	0.00994701	LOC7481177	ethylene-responsive transcription factor ERF113	-	-	-	-	GO:0043231//intracellular membrane-bounded organelle	GO:0001071//nucleic acid binding transcription factor activity	GO:0010468//regulation of gene expression;GO:0034645//cellular macromolecule biosynthetic process
ncbi_18098159	503	816	498	714	702	734	5.83	7	6.29	8.77	9.23	9.49	6.37333	9.16333	0.523824	0.000321654	0.0100286	LOC18098159	monosaccharide-sensing protein 2, transcript variant X1	-	-	-	-	GO:0031224//intrinsic component of membrane	GO:0016628//oxidoreductase activity, acting on the CH-CH group of donors, NAD or NADP as acceptor;GO:0022857//transmembrane transporter activity	GO:0044710//single-organism metabolic process;GO:0044763//single-organism cellular process;GO:0044765//single-organism transport
ncbi_18100056	921	1491	964	556	570	754	17.97	21.25	20.03	11.13	12.08	15.99	19.75	13.0667	-0.595961	0.00032352	0.0100758	LOC18100056	monodehydroascorbate reductase	Metabolism;Metabolism	Global and overview maps;Carbohydrate metabolism	ko01100//Metabolic pathways;ko00053//Ascorbate and aldarate metabolism	K08232;K08232	-	-	-
ncbi_112325063	534	748	576	795	707	969	5.53	5.65	6.34	8.43	7.94	10.89	5.84	9.08667	0.637783	0.000325619	0.0101288	LOC112325063	glutamate receptor 2.8-like	-	-	-	-	-	-	-
ncbi_7473313	99	141	134	26	60	41	3.3	3.41	4.72	0.88	2.17	1.47	3.81	1.50667	-1.33843	0.000325939	0.0101288	LOC7473313	histidine-containing phosphotransfer protein 1	Environmental Information Processing	Signal transduction	ko04075//Plant hormone signal transduction	K14490	-	-	-
ncbi_7458376	1268	1312	1109	1638	1720	1576	56.35	42.58	52.46	74.65	83.02	76.13	50.4633	77.9333	0.627005	0.000328662	0.0102022	LOC7458376	14 kDa proline-rich protein DC2.15	-	-	-	-	-	-	-
ncbi_7454703	517	902	631	391	270	388	4.09	5.21	5.33	3.18	2.34	3.33	4.87667	2.95	-0.72518	0.00033022	0.010238	LOC7454703	uncharacterized LOC7454703, transcript variant X2	-	-	-	-	-	-	-
ncbi_7494654	693	800	1300	346	473	344	8.74	7.38	17.58	4.28	6.67	4.81	11.2333	5.25333	-1.09648	0.000330538	0.010238	LOC7494654	probable inactive receptor kinase At5g58300, transcript variant X1	-	-	-	-	-	-	-
ncbi_7477201	167	272	156	335	236	316	2.86	3.39	2.84	5.87	4.38	5.87	3.03	5.37333	0.8265	0.000331603	0.0102598	LOC7477201	probable GTP diphosphokinase CRSH, chloroplastic	Metabolism;Metabolism	Global and overview maps;Nucleotide metabolism	ko01100//Metabolic pathways;ko00230//Purine metabolism	K00951;K00951	-	GO:0016794//diphosphoric monoester hydrolase activity	GO:0009150//purine ribonucleotide metabolic process
ncbi_7492485	2872	3450	3120	1418	2044	959	21.5	18.86	24.86	10.88	16.62	7.8	21.74	11.7667	-0.885646	0.000333476	0.0103064	LOC7492485	protein GIGANTEA, transcript variant X1	Organismal Systems	Environmental adaptation	ko04712//Circadian rhythm - plant	K12124	GO:0031981//nuclear lumen	-	GO:0000302//response to reactive oxygen species;GO:0006073//cellular glucan metabolic process;GO:0007602//phototransduction;GO:0009266//response to temperature stimulus;GO:0009639//response to red or far red light;GO:0010468//regulation of gene expression;GO:0048511//rhythmic process;GO:0048571//long-day photoperiodism;GO:0048573//photoperiodism, flowering;GO:0048582//positive regulation of post-…
ncbi_7488047	178	223	301	70	93	21	0.92	0.84	1.65	0.37	0.52	0.12	1.13667	0.336667	-1.75542	0.000335527	0.0103585	LOC7488047	rRNA biogenesis protein RRP5	-	-	-	-	-	-	-
ncbi_18108858	4422	6555	3098	6862	6162	5845	107.93	116.82	80.49	171.74	163.34	155.05	101.747	163.377	0.68322	0.000335991	0.0103616	LOC18108858	BURP domain protein RD22	-	-	-	-	-	-	-
ncbi_18098199	260	416	292	408	489	370	2.34	2.73	2.8	3.76	4.77	3.61	2.62333	4.04667	0.625333	0.000337027	0.0103822	LOC18098199	homeobox-leucine zipper protein REVOLUTA	-	-	-	-	GO:0043231//intracellular membrane-bounded organelle	GO:0005488//binding	-
ncbi_7474856	538	795	396	125	192	318	14.61	15.76	11.45	3.49	5.67	9.38	13.94	6.18	-1.17355	0.000341869	0.0105199	LOC7474856	germin-like protein subfamily T member 2	-	-	-	-	-	GO:0003824//catalytic activity;GO:0046914//transition metal ion binding	GO:0006801//superoxide metabolic process;GO:0044710//single-organism metabolic process
ncbi_7480149	108	186	165	40	64	71	1.85	2.33	2.99	0.73	1.19	1.31	2.39	1.07667	-1.15044	0.000342962	0.0105421	LOC7480149	D-2-hydroxyglutarate dehydrogenase, mitochondrial, transcript variant X1	-	-	-	-	-	GO:0000166//nucleotide binding;GO:0004457//lactate dehydrogenase activity;GO:0016616//oxidoreductase activity, acting on the CH-OH group of donors, NAD or NADP as acceptor	GO:0044710//single-organism metabolic process
ncbi_7462860	582	887	442	868	1108	753	13.66	15.2	11.04	20.89	28.24	19.21	13.3	22.78	0.776342	0.000343429	0.010545	LOC7462860	transcription factor MYB44	-	-	-	-	-	-	-
ncbi_7455854	83	151	76	153	159	167	0.61	0.82	0.6	1.16	1.28	1.34	0.676667	1.26	0.896907	0.000346686	0.0106335	LOC7455854	putative leucine-rich repeat-containing protein DDB_G0290503	-	-	-	-	-	-	-
ncbi_7469042	417	545	448	293	261	254	6.91	6.59	7.9	4.98	4.69	4.57	7.13333	4.74667	-0.587662	0.000347635	0.010651	LOC7469042	uncharacterized LOC7469042	Metabolism;Metabolism	Global and overview maps;Glycan biosynthesis and metabolism	ko01100//Metabolic pathways;ko00510//N-Glycan biosynthesis	K00737;K00737	-	-	-
ncbi_7459763	1734	2282	1517	1068	774	1136	55.37	53.22	51.57	34.97	26.85	39.43	53.3867	33.75	-0.661592	0.000350472	0.0107263	LOC7459763	protein PLANT CADMIUM RESISTANCE 2	-	-	-	-	-	-	-
ncbi_7453601	303	547	337	478	480	571	2.77	3.66	3.3	4.51	4.79	5.7	3.24333	5	0.624451	0.000352811	0.0107862	LOC7453601	kinesin-like protein KIN-7E, transcript variant X1	-	-	-	-	-	-	-
ncbi_7490643	1876	2183	1175	930	945	616	77.53	65.88	51.69	39.41	42.42	27.67	65.0333	36.5	-0.833283	0.000354821	0.010836	LOC7490643	chaperone protein dnaJ 11, chloroplastic	-	-	-	-	-	-	-
ncbi_7461508	100	100	97	308	116	275	2.32	1.69	2.39	7.35	2.93	6.93	2.13333	5.73667	1.4271	0.000357552	0.0109076	LOC7461508	putative S-adenosyl-L-methionine-dependent methyltransferase Mvan_0910, transcript variant X1	-	-	-	-	-	-	GO:0008152//metabolic process
ncbi_7480162	1492	2358	1736	1975	2136	2051	9.44	10.9	11.7	12.82	14.68	14.11	10.68	13.87	0.377056	0.000364253	0.0111001	LOC7480162	zinc finger CCCH domain-containing protein 44	-	-	-	-	-	-	-
ncbi_7473211	670	788	755	353	480	330	25.68	22.03	30.77	13.85	19.96	13.73	26.16	15.8467	-0.723183	0.000364681	0.0111012	LOC7473211	uncharacterized LOC7473211	-	-	-	-	-	-	-
ncbi_7489359	345	471	464	231	242	179	11.78	11.74	16.87	8.09	8.98	6.64	13.4633	7.90333	-0.768502	0.000367448	0.0111682	LOC7489359	30S ribosomal protein 3-1, chloroplastic	-	-	-	-	GO:0030529//intracellular ribonucleoprotein complex	-	GO:0010467//gene expression
ncbi_7494144	286	414	408	173	210	184	4.25	4.49	6.45	2.64	3.39	2.97	5.06333	3	-0.755125	0.000367672	0.0111682	LOC7494144	protein WHAT'S THIS FACTOR 1 homolog	-	-	-	-	-	-	-
ncbi_18108403	594	1059	525	1124	839	997	9.83	12.8	9.25	19.08	15.08	17.94	10.6267	17.3667	0.708632	0.000369164	0.0112015	LOC18108403	probable acyl-activating enzyme 5, peroxisomal	-	-	-	-	-	GO:0016405//CoA-ligase activity	-
ncbi_18095957	177	176	133	438	212	299	4.36	3.17	3.49	11.07	5.67	8.01	3.67333	8.25	1.1673	0.00037016	0.0112197	LOC18095957	fatty acid desaturase 4, chloroplastic	-	-	-	-	-	-	-
ncbi_7469597	14	11	4	42	45	29	0.16	0.09	0.05	0.49	0.55	0.36	0.1	0.466667	2.22239	0.000373324	0.0112977	LOC7469597	calcium-dependent protein kinase 24	Organismal Systems	Environmental adaptation	ko04626//Plant-pathogen interaction	K13412	GO:0016020//membrane;GO:0043231//intracellular membrane-bounded organelle	GO:0004674//protein serine/threonine kinase activity;GO:0032550//purine ribonucleoside binding;GO:0046872//metal ion binding	GO:0006464//cellular protein modification process;GO:0006796//phosphate-containing compound metabolic process;GO:0010769//regulation of cell morphogenesis involved in differentiation;GO:1901016//regulation of potassium ion transmembrane transporter activity
ncbi_7453924	371	501	376	256	227	237	5.68	5.6	6.13	4.02	3.78	3.95	5.80333	3.91667	-0.567255	0.000373714	0.0112977	LOC7453924	pentatricopeptide repeat-containing protein At1g02150	-	-	-	-	-	-	-
ncbi_7467545	695	1088	842	536	517	565	15.2	17.37	19.6	12.02	12.28	13.43	17.39	12.5767	-0.467508	0.000373929	0.0112977	LOC7467545	very-long-chain enoyl-CoA reductase	Metabolism;Metabolism;Metabolism;Metabolism;Metabolism	Global and overview maps;Global and overview maps;Global and overview maps;Lipid metabolism;Lipid metabolism	ko01100//Metabolic pathways;ko01110//Biosynthesis of secondary metabolites;ko01212//Fatty acid metabolism;ko00062//Fatty acid elongation;ko01040//Biosynthesis of unsaturated fatty acids	K10258;K10258;K10258;K10258;K10258	GO:0031090//organelle membrane;GO:0031224//intrinsic component of membrane;GO:0043231//intracellular membrane-bounded organelle	GO:0004312//fatty acid synthase activity;GO:0016628//oxidoreductase activity, acting on the CH-CH group of donors, NAD or NADP as acceptor	GO:0006631//fatty acid metabolic process;GO:0006694//steroid biosynthetic process;GO:0006970//response to osmotic stress;GO:0006996//organelle organization;GO:0030148//sphingolipid biosynthetic process;GO:0070838//divalent metal ion transport
ncbi_18105727	2293	3869	2589	3130	3619	3092	15.3	18.74	18.33	21.49	26.3	22.45	17.4567	23.4133	0.423552	0.000376308	0.0113574	LOC18105727	uncharacterized LOC18105727, transcript variant X1	-	-	-	-	-	-	-
ncbi_7480931	1341	2100	1500	2522	1701	2392	20.27	23.18	24.14	39.09	27.93	39.31	22.53	35.4433	0.653667	0.000377784	0.0113899	LOC7480931	uncharacterized LOC7480931, transcript variant X1	-	-	-	-	-	-	-
ncbi_7482163	79	132	47	207	137	157	1.04	1.28	0.65	2.8	1.96	2.26	0.99	2.34	1.24101	0.000378972	0.0114135	LOC7482163	receptor-like serine/threonine-protein kinase At4g25390	-	-	-	-	-	GO:0004672//protein kinase activity	GO:0006796//phosphate-containing compound metabolic process
ncbi_7465207	60	72	41	15	11	20	3.07	2.71	2.22	0.77	0.63	1.11	2.66667	0.836667	-1.67231	0.000379552	0.0114141	LOC7465207	hydrophobic protein RCI2A	-	-	-	-	GO:0031224//intrinsic component of membrane	-	GO:0001101//response to acid chemical;GO:0006090//pyruvate metabolic process;GO:0006972//hyperosmotic response;GO:0006996//organelle organization;GO:0010038//response to metal ion;GO:0042044//fluid transport
ncbi_7460122	448	697	465	673	602	644	4.11	4.67	4.54	6.33	6	6.42	4.44	6.25	0.493297	0.000379797	0.0114141	LOC7460122	ribosome assembly protein 1	Genetic Information Processing	Translation	ko03008//Ribosome biogenesis in eukaryotes	K14536	GO:0030529//intracellular ribonucleoprotein complex;GO:0044444//cytoplasmic part	GO:0008135//translation factor activity, RNA binding;GO:0017111//nucleoside-triphosphatase activity;GO:0032550//purine ribonucleoside binding	GO:0034645//cellular macromolecule biosynthetic process
ncbi_7485276	1322	2070	1112	928	787	857	36.26	41.46	32.46	26.1	23.44	25.55	36.7267	25.03	-0.55317	0.000380842	0.0114333	LOC7485276	tetraspanin-8	-	-	-	-	GO:0031224//intrinsic component of membrane	-	-
ncbi_18098443	675	1012	473	376	349	374	12.55	13.61	9.26	7.08	6.97	7.47	11.8067	7.17333	-0.718886	0.000381459	0.0114397	LOC18098443	pectin acetylesterase 12, transcript variant X1	-	-	-	-	-	-	-
ncbi_7464719	5130	7491	3466	2327	2956	3013	75.62	80.64	54.39	35.18	47.33	48.28	70.2167	43.5967	-0.687596	0.000385622	0.0115523	LOC7464719	probable WRKY transcription factor 25	Organismal Systems;Environmental Information Processing	Environmental adaptation;Signal transduction	ko04626//Plant-pathogen interaction;ko04016//MAPK signaling pathway - plant	K13424;K13424	-	-	-
ncbi_7494440	524	1006	816	438	443	350	12.98	17.66	20.98	10.61	11.31	8.96	17.2067	10.2933	-0.741257	0.000392183	0.0117365	LOC7494440	protein THYLAKOID FORMATION1, chloroplastic, transcript variant X1	-	-	-	-	-	-	GO:0009668//plastid membrane organization;GO:0044237//cellular metabolic process
ncbi_18107601	459	630	426	612	599	610	3.18	3.12	3.13	4.34	4.56	4.57	3.14333	4.49	0.51442	0.000394574	0.0117956	LOC18107601	uncharacterized LOC18107601, transcript variant X3	-	-	-	-	-	-	-
ncbi_7466425	33	62	56	90	89	111	0.74	1.02	1.34	2.1	2.18	2.73	1.03333	2.33667	1.17715	0.000396015	0.0118261	LOC7466425	ribosome maturation protein SBDS	Genetic Information Processing	Translation	ko03008//Ribosome biogenesis in eukaryotes	K14574	-	-	-
ncbi_18094991	109	259	117	235	288	234	2.36	4.1	2.7	5.22	6.78	5.51	3.05333	5.83667	0.93476	0.000405364	0.0120851	LOC18094991	homeobox-leucine zipper protein HOX11	-	-	-	-	-	-	-
ncbi_18099644	450	776	465	641	680	707	5.95	7.43	6.54	8.72	9.73	10.13	6.64	9.52667	0.520788	0.00040554	0.0120851	LOC18099644	basic helix-loop-helix protein A, transcript variant X3	-	-	-	-	GO:0043231//intracellular membrane-bounded organelle	GO:0001071//nucleic acid binding transcription factor activity;GO:0005515//protein binding	GO:0009411//response to UV;GO:0009813//flavonoid biosynthetic process;GO:0009889//regulation of biosynthetic process;GO:0010468//regulation of gene expression;GO:0030154//cell differentiation;GO:0034285//response to disaccharide;GO:0034645//cellular macromolecule biosynthetic process
ncbi_7457760	192	245	283	364	381	365	1.61	1.5	2.52	3.13	3.47	3.32	1.87667	3.30667	0.817205	0.000407101	0.0121188	LOC7457760	LRR receptor-like serine/threonine-protein kinase	-	-	-	-	GO:0031224//intrinsic component of membrane	GO:0004672//protein kinase activity;GO:0016628//oxidoreductase activity, acting on the CH-CH group of donors, NAD or NADP as acceptor;GO:0032550//purine ribonucleoside binding	GO:0006464//cellular protein modification process;GO:0006796//phosphate-containing compound metabolic process;GO:0044710//single-organism metabolic process
ncbi_7460864	46	131	31	126	340	125	0.95	1.97	0.68	2.67	7.6	2.79	1.2	4.35333	1.85909	0.000407942	0.0121271	LOC7460864	B-box zinc finger protein 24	-	-	-	-	-	-	-
ncbi_18096676	213	407	280	156	147	163	3.14	4.38	4.39	2.36	2.35	2.61	3.97	2.44	-0.702258	0.000408234	0.0121271	LOC18096676	protein NUCLEAR FUSION DEFECTIVE 4	-	-	-	-	-	-	-
ncbi_7490707	1278	2116	1528	1873	1945	1728	6.98	8.44	8.89	10.5	11.54	10.26	8.10333	10.7667	0.409984	0.000408902	0.0121342	LOC7490707	protein RST1, transcript variant X1	-	-	-	-	-	-	-
ncbi_7466913	300	435	289	561	492	376	3.78	4.07	3.85	7.39	7.03	5.26	3.9	6.56	0.750222	0.000410144	0.0121583	LOC7466913	mediator of RNA polymerase II transcription subunit 25, transcript variant X1	-	-	-	-	-	-	-
ncbi_18108181	144	310	154	39	54	100	2.88	4.52	3.28	0.79	1.18	2.17	3.56	1.38	-1.36721	0.000410857	0.0121667	LOC18108181	AAA-ATPase ASD, mitochondrial	-	-	-	-	-	-	-
ncbi_7493978	5379	7039	3801	3402	2770	2588	207.74	198.51	156.26	134.73	116.19	108.64	187.503	119.853	-0.645646	0.000411735	0.0121747	LOC7493978	chaperone protein dnaJ 11, chloroplastic	-	-	-	-	-	-	-
ncbi_7477677	3515	3962	2315	1696	1978	1601	63.23	52.1	44.52	31.1	38.84	31.42	53.2833	33.7867	-0.65723	0.000411986	0.0121747	LOC7477677	tubulin beta chain, transcript variant X1	Cellular Processes	Transport and catabolism	ko04145//Phagosome	K07375	GO:0015630//microtubule cytoskeleton;GO:0032991//macromolecular complex	GO:0005198//structural molecule activity;GO:0017111//nucleoside-triphosphatase activity;GO:0032550//purine ribonucleoside binding	GO:0043623//cellular protein complex assembly;GO:0044763//single-organism cellular process
ncbi_7478080	381	573	491	693	565	636	5.23	5.42	7.05	9.79	8.52	9.51	5.9	9.27333	0.652373	0.000420971	0.0124272	LOC7478080	SPX domain-containing membrane protein At4g22990, transcript variant X1	-	-	-	-	-	-	GO:0044763//single-organism cellular process
ncbi_18094662	65	92	49	121	104	131	0.95	0.98	0.76	1.81	1.65	2.08	0.896667	1.84667	1.04228	0.000421837	0.0124398	LOC18094662	uncharacterized LOC18094662	-	-	-	-	-	-	-
ncbi_7456626	0	4	1	7	27	30	0	0.08	0.03	0.2	0.81	0.9	0.0366667	0.636667	4.118	0.00042709	0.0125334	LOC7456626	bidirectional sugar transporter SWEET10	-	-	-	-	GO:0031224//intrinsic component of membrane	-	GO:0044765//single-organism transport
ncbi_7484640	305	418	318	184	176	214	8.83	8.83	9.8	5.47	5.54	6.73	9.15333	5.91333	-0.630326	0.000427101	0.0125334	LOC7484640	proteasome subunit alpha type-6	Genetic Information Processing	Folding, sorting and degradation	ko03050//Proteasome	K02730	-	-	-
ncbi_7470559	1320	1959	1078	1635	1835	2033	16.3	17.66	14.17	20.7	24.61	27.29	16.0433	24.2	0.593033	0.000427103	0.0125334	LOC7470559	homeobox-leucine zipper protein GLABRA 2	-	-	-	-	GO:0043231//intracellular membrane-bounded organelle	GO:0003677//DNA binding	GO:0010468//regulation of gene expression
ncbi_18106518	304	383	363	178	210	150	4.8	4.41	6.1	2.87	3.6	2.57	5.10333	3.01333	-0.76008	0.000427164	0.0125334	LOC18106518	proline--tRNA ligase, chloroplastic/mitochondrial	Genetic Information Processing	Translation	ko00970//Aminoacyl-tRNA biosynthesis	K01881	-	-	-
ncbi_7477773	370	488	552	189	280	182	6.28	6.05	9.97	3.29	5.16	3.36	7.43333	3.93667	-0.917035	0.000427224	0.0125334	LOC7477773	probable polyamine aminopropyl transferase, transcript variant X1	-	-	-	-	-	GO:0003824//catalytic activity	GO:0008152//metabolic process
ncbi_7482150	536	803	528	758	738	684	7.05	7.8	7.48	10.37	10.64	9.86	7.44333	10.29	0.467222	0.000430239	0.0126068	LOC7482150	calcium-dependent protein kinase 26, transcript variant X1	-	-	-	-	-	GO:0004674//protein serine/threonine kinase activity;GO:0032550//purine ribonucleoside binding	GO:0006464//cellular protein modification process;GO:0006796//phosphate-containing compound metabolic process
ncbi_7496687	459	1611	643	1537	1556	1295	23	58.95	34.3	78.97	84.68	70.53	38.75	78.06	1.01039	0.000430617	0.0126068	LOC7496687	late embryogenesis abundant protein Lea5	-	-	-	-	-	-	GO:0050896//response to stimulus
ncbi_18094195	16	28	18	44	72	42	0.22	0.29	0.27	0.63	1.09	0.64	0.26	0.786667	1.59724	0.000431848	0.0126298	LOC18094195	protein NRT1/ PTR FAMILY 7.3	-	-	-	-	-	-	GO:0051234//establishment of localization
ncbi_7468341	39	57	55	101	81	103	0.92	0.99	1.39	2.45	2.08	2.65	1.1	2.39333	1.12152	0.000434155	0.0126768	LOC7468341	beta-carotene hydroxylase 2, chloroplastic, transcript variant X1	Metabolism;Metabolism;Metabolism	Global and overview maps;Global and overview maps;Metabolism of terpenoids and polyketides	ko01100//Metabolic pathways;ko01110//Biosynthesis of secondary metabolites;ko00906//Carotenoid biosynthesis	K15746;K15746;K15746	GO:0031224//intrinsic component of membrane	GO:0003824//catalytic activity	GO:0006631//fatty acid metabolic process
ncbi_7481529	1321	1757	1008	811	734	798	15.46	15.01	12.55	9.72	9.33	10.14	14.34	9.73	-0.559533	0.00043435	0.0126768	LOC7481529	scarecrow-like protein 14	-	-	-	-	-	-	-
ncbi_7457380	31	69	54	114	114	77	1.03	1.67	1.9	3.99	4.3	2.86	1.53333	3.71667	1.27734	0.000435649	0.0127016	LOC7457380	NDR1/HIN1-like protein 6, transcript variant X1	-	-	-	-	-	-	-
ncbi_7494502	129	245	288	516	336	388	2.25	3.12	5.35	9.23	6.37	7.36	3.57333	7.65333	1.09882	0.000436113	0.012702	LOC7494502	omega-3 fatty acid desaturase, chloroplastic	-	-	-	-	-	-	-
ncbi_7465478	547	468	211	168	150	130	13.97	8.74	5.74	4.4	4.15	3.62	9.48333	4.05667	-1.2251	0.000437353	0.0127094	LOC7465478	ubiquinol oxidase 2, mitochondrial	-	-	-	-	-	-	-
ncbi_7492019	4346	8221	5164	7747	9927	6093	123.29	170.3	155.94	225.36	305.87	187.87	149.843	239.7	0.677775	0.00043737	0.0127094	LOC7492019	protein EXORDIUM-like 2	-	-	-	-	-	-	-
ncbi_112323517	141	97	68	28	34	31	2.6	1.31	1.33	0.54	0.68	0.62	1.74667	0.613333	-1.50986	0.000437712	0.0127094	LOC112323517	UNC93-like protein 1	-	-	-	-	-	-	-
ncbi_7491757	124	226	132	72	32	64	2.39	3.19	2.71	1.42	0.67	1.34	2.76333	1.14333	-1.27316	0.000438546	0.0127205	LOC7491757	protein FAR1-RELATED SEQUENCE 5, transcript variant X1	-	-	-	-	-	-	-
ncbi_7478873	154	233	154	235	255	229	1.57	1.73	1.66	2.46	2.81	2.54	1.65333	2.60333	0.654982	0.000439786	0.0127434	LOC7478873	uncharacterized LOC7478873, transcript variant X1	-	-	-	-	-	GO:0097159//organic cyclic compound binding	-
ncbi_7475019	47	125	80	175	129	146	0.63	1.22	1.13	2.39	1.87	2.12	0.993333	2.12667	1.09824	0.000444047	0.0128537	LOC7475019	protein LATERAL ROOT PRIMORDIUM 1	-	-	-	-	-	-	-
ncbi_7482855	194	279	218	297	294	304	3.13	3.3	3.75	4.93	5.16	5.37	3.39333	5.15333	0.602803	0.000445073	0.0128703	LOC7482855	uncharacterized LOC7482855, transcript variant X1	-	-	-	-	-	-	-
ncbi_7487537	121	287	123	312	229	330	3.37	5.84	3.65	8.92	6.93	10	4.28667	8.61667	1.00727	0.000450392	0.0129992	LOC7487537	uncharacterized LOC7487537	-	-	-	-	-	-	-
ncbi_7479294	6	10	4	24	31	24	0.14	0.17	0.1	0.56	0.77	0.6	0.136667	0.643333	2.23491	0.000451019	0.0129992	LOC7479294	beta-carotene hydroxylase 2, chloroplastic, transcript variant X1	Metabolism;Metabolism;Metabolism	Global and overview maps;Global and overview maps;Metabolism of terpenoids and polyketides	ko01100//Metabolic pathways;ko01110//Biosynthesis of secondary metabolites;ko00906//Carotenoid biosynthesis	K15746;K15746;K15746	GO:0031224//intrinsic component of membrane	GO:0003824//catalytic activity	GO:0006631//fatty acid metabolic process
ncbi_7481685	626	1079	601	1012	866	961	6.05	7.62	6.21	10.11	9.13	10.15	6.62667	9.79667	0.564008	0.000451126	0.0129992	LOC7481685	glutamate receptor 3.2, transcript variant X1	-	-	-	-	GO:0031224//intrinsic component of membrane	-	GO:0007215//glutamate receptor signaling pathway;GO:0044765//single-organism transport
ncbi_7473250	324	478	302	168	236	175	7.39	7.96	7.33	3.93	5.85	4.34	7.56	4.70667	-0.683681	0.000451368	0.0129992	LOC7473250	dnaJ homolog subfamily B member 4	-	-	-	-	-	GO:0005515//protein binding	GO:0044267//cellular protein metabolic process
ncbi_7485724	140	379	219	387	844	313	4.29	8.48	7.1	12.03	27.73	10.35	6.62333	16.7033	1.33451	0.000456791	0.013142	LOC7485724	transcription factor MYB48, transcript variant X2	-	-	-	-	-	GO:0005488//binding	-
ncbi_7454998	119	151	89	206	169	183	3.15	2.93	2.52	5.59	4.86	5.27	2.86667	5.24	0.870193	0.000458766	0.013174	LOC7454998	diacylglycerol O-acyltransferase 2D	Metabolism;Metabolism	Global and overview maps;Lipid metabolism	ko01100//Metabolic pathways;ko00561//Glycerolipid metabolism	K22848;K22848	-	GO:0016746//transferase activity, transferring acyl groups	-
ncbi_7479991	3457	4585	2773	1856	2469	1919	90.02	87.19	76.87	49.56	69.83	54.32	84.6933	57.9033	-0.548602	0.000458833	0.013174	LOC7479991	histone H1.2	-	-	-	-	GO:0005694//chromosome;GO:0043231//intracellular membrane-bounded organelle;GO:0044446//intracellular organelle part	-	-
ncbi_7483929	498	850	446	888	732	716	7.54	9.4	7.19	13.79	12.04	11.79	8.04333	12.54	0.640672	0.000464684	0.0133234	LOC7483929	serine/threonine-protein kinase STN7, chloroplastic	-	-	-	-	-	-	-
ncbi_7481680	81	136	101	153	160	153	3.25	3.99	4.32	6.3	6.98	6.68	3.85333	6.65333	0.78797	0.000465101	0.0133234	LOC7481680	uncharacterized LOC7481680	-	-	-	-	-	-	-
ncbi_112326972	995	1706	1128	1368	1464	1592	5.39	6.61	6.55	7.56	8.64	9.38	6.18333	8.52667	0.463597	0.000465447	0.0133234	LOC112326972	uncharacterized LOC112326972, transcript variant X1	-	-	-	-	-	-	-
ncbi_18105000	291	368	326	179	171	188	2.83	2.61	3.38	1.78	1.8	1.99	2.94	1.85667	-0.663101	0.000467853	0.0133787	LOC18105000	leishmanolysin	-	-	-	-	-	GO:0003824//catalytic activity;GO:0046914//transition metal ion binding	GO:0019538//protein metabolic process;GO:0022610//biological adhesion
ncbi_7490048	156	271	201	116	90	98	2.79	3.54	3.83	2.13	1.75	1.9	3.38667	1.92667	-0.813759	0.000469618	0.0134082	LOC7490048	scopoletin glucosyltransferase	Metabolism;Metabolism	Global and overview maps;Biosynthesis of other secondary metabolites	ko01110//Biosynthesis of secondary metabolites;ko00940//Phenylpropanoid biosynthesis	K23260;K23260	-	GO:0035251//UDP-glucosyltransferase activity	-
ncbi_7459196	45	67	78	11	24	15	1.71	1.84	3.13	0.43	0.99	0.6	2.22667	0.673333	-1.72549	0.000469831	0.0134082	LOC7459196	uncharacterized LOC7459196	-	-	-	-	-	-	-
ncbi_7470724	978	1480	1192	518	828	441	10.81	11.95	14.03	5.87	9.94	5.3	12.2633	7.03667	-0.801387	0.000470394	0.0134107	LOC7470724	protein EARLY FLOWERING 3	Organismal Systems	Environmental adaptation	ko04712//Circadian rhythm - plant	K12125	-	-	GO:0009416//response to light stimulus;GO:0044707//single-multicellular organism process;GO:0044763//single-organism cellular process;GO:0044767//single-organism developmental process;GO:0048856//anatomical structure development;GO:0050794//regulation of cellular process
ncbi_7458164	955	1596	782	528	564	674	14.37	17.65	12.69	8.2	9.51	11.11	14.9033	9.60667	-0.633527	0.000474603	0.0135171	LOC7458164	protein O-glucosyltransferase 1, transcript variant X1	-	-	-	-	GO:0031984//organelle subcompartment;GO:0043231//intracellular membrane-bounded organelle	GO:0003824//catalytic activity	-
ncbi_18097827	334	317	201	131	107	133	6.12	4.24	3.91	2.46	2.13	2.65	4.75667	2.41333	-0.978924	0.000476104	0.0135462	LOC18097827	transcription factor HHO6	-	-	-	-	-	GO:0005488//binding	-
ncbi_7491263	476	622	224	160	208	151	16.6	15.82	8.31	5.71	7.89	5.7	13.5767	6.43333	-1.07749	0.000478903	0.0136122	LOC7491263	uncharacterized LOC7491263	-	-	-	-	-	-	-
ncbi_7480121	1080	1311	1192	783	641	659	19.36	17.16	22.73	14.39	12.47	12.83	19.75	13.23	-0.57804	0.000481657	0.0136767	LOC7480121	non-specific phospholipase C2	Metabolism;Metabolism;Metabolism;Metabolism;Metabolism	Global and overview maps;Global and overview maps;Lipid metabolism;Carbohydrate metabolism;Lipid metabolism	ko01100//Metabolic pathways;ko01110//Biosynthesis of secondary metabolites;ko00564//Glycerophospholipid metabolism;ko00562//Inositol phosphate metabolism;ko00565//Ether lipid metabolism	K01114;K01114;K01114;K01114;K01114	-	GO:0016787//hydrolase activity	-
ncbi_7472485	215	331	235	307	428	330	3.27	3.68	3.8	4.79	7.07	5.46	3.58333	5.77333	0.688102	0.000483897	0.0137266	LOC7472485	serine/threonine-protein kinase AtPK1/AtPK6, transcript variant X1	-	-	-	-	GO:0030529//intracellular ribonucleoprotein complex	GO:0004674//protein serine/threonine kinase activity;GO:0032550//purine ribonucleoside binding	GO:0006464//cellular protein modification process;GO:0006796//phosphate-containing compound metabolic process
ncbi_7496832	77	82	89	22	28	5	1.85	1.45	2.28	0.54	0.72	0.12	1.86	0.46	-2.0156	0.000490888	0.0139109	LOC7496832	chaperone protein dnaJ C76, chloroplastic, transcript variant X2	-	-	-	-	-	-	-
ncbi_7458603	518	681	684	354	369	323	15.22	14.61	21.39	10.66	11.77	10.31	17.0733	10.9133	-0.645653	0.000492773	0.0139504	LOC7458603	psbP-like protein 1, chloroplastic	Metabolism	Energy metabolism	ko00195//Photosynthesis	K02717	GO:0009521//photosystem;GO:0031978//plastid thylakoid lumen	-	GO:0006739//NADP metabolic process;GO:0006996//organelle organization;GO:0009886//post-embryonic morphogenesis;GO:0009893//positive regulation of metabolic process;GO:0016072//rRNA metabolic process;GO:0043623//cellular protein complex assembly
ncbi_18099867	173	297	139	25	57	92	2.91	3.65	2.49	0.44	1.05	1.68	3.01667	1.05667	-1.51343	0.000495151	0.0140021	LOC18099867	protein ABHD18	-	-	-	-	-	-	-
ncbi_7487715	429	640	550	318	327	303	3.13	3.41	4.28	2.38	2.59	2.41	3.60667	2.46	-0.552008	0.000495587	0.0140021	LOC7487715	probable inactive ATP-dependent zinc metalloprotease FTSHI 5, chloroplastic, transcript variant X1	-	-	-	-	GO:0005911//cell-cell junction;GO:0009526//plastid envelope	GO:0004175//endopeptidase activity;GO:0032550//purine ribonucleoside binding;GO:0042623//ATPase activity, coupled	GO:0019538//protein metabolic process
ncbi_7494665	746	1059	755	498	509	578	11.65	12.08	12.55	7.98	8.64	9.81	12.0933	8.81	-0.456998	0.00049863	0.014074	LOC7494665	rop guanine nucleotide exchange factor 1	-	-	-	-	-	-	-
ncbi_18106407	11	46	94	7	4	0	0.2	0.6	1.83	0.13	0.08	0	0.876667	0.07	-3.6466	0.000501349	0.0141313	LOC18106407	mannose/glucose-specific lectin, transcript variant X1	-	-	-	-	-	GO:0048029//monosaccharide binding	GO:0000746//conjugation
ncbi_7483910	202	301	332	98	87	152	2.4	2.62	4.21	1.2	1.13	1.97	3.07667	1.43333	-1.10199	0.000501998	0.0141313	LOC7483910	heat shock protein 90-5, chloroplastic	Genetic Information Processing;Organismal Systems	Folding, sorting and degradation;Environmental adaptation	ko04141//Protein processing in endoplasmic reticulum;ko04626//Plant-pathogen interaction	K09487;K09487	-	-	-
ncbi_7482907	5378	9548	5110	7852	7695	7666	125.15	161.9	126.64	187.11	193.71	194.08	137.897	191.633	0.474761	0.000502159	0.0141313	LOC7482907	protein TIFY 6B, transcript variant X2	Environmental Information Processing	Signal transduction	ko04075//Plant hormone signal transduction	K13464	-	-	-
ncbi_7453808	287	699	398	796	533	745	3.36	5.97	4.96	9.55	6.77	9.47	4.76333	8.59667	0.851806	0.000506101	0.014226	LOC7453808	quinolinate synthase, chloroplastic	Metabolism;Metabolism	Global and overview maps;Metabolism of cofactors and vitamins	ko01100//Metabolic pathways;ko00760//Nicotinate and nicotinamide metabolism	K03517;K03517	-	-	-
ncbi_7471591	208	377	244	308	446	393	5.65	7.5	7.08	8.61	13.22	11.68	6.74333	11.17	0.728095	0.000506528	0.014226	LOC7471591	uncharacterized LOC7471591, transcript variant X1	-	-	-	-	-	-	-
ncbi_7458755	190	277	242	137	93	105	3.35	3.57	4.55	2.48	1.78	2.01	3.82333	2.09	-0.871328	0.000511522	0.0143381	LOC7458755	aldehyde dehydrogenase family 2 member C4	Metabolism	Biosynthesis of other secondary metabolites	ko00940//Phenylpropanoid biosynthesis	K12355	-	GO:0016903//oxidoreductase activity, acting on the aldehyde or oxo group of donors	GO:0044710//single-organism metabolic process
ncbi_4929640	98	118	50	195	134	190	13.17	11.55	7.21	26.79	19.57	27.7	10.6433	24.6867	1.21378	0.000511736	0.0143381	atpH	--	Metabolism;Metabolism;Metabolism	Global and overview maps;Energy metabolism;Energy metabolism	ko01100//Metabolic pathways;ko00190//Oxidative phosphorylation;ko00195//Photosynthesis	K02110;K02110;K02110	GO:0031224//intrinsic component of membrane;GO:0033177//proton-transporting two-sector ATPase complex, proton-transporting domain;GO:0044434//chloroplast part	GO:0005488//binding;GO:0015077//monovalent inorganic cation transmembrane transporter activity	GO:0006754//ATP biosynthetic process;GO:0015988//energy coupled proton transmembrane transport, against electrochemical gradient
ncbi_7494401	1646	2564	1831	2102	2392	2145	14.11	16.06	16.71	18.48	22.28	20	15.6267	20.2533	0.374149	0.00051204	0.0143381	LOC7494401	protein EXPORTIN 1A, transcript variant X1	Genetic Information Processing;Genetic Information Processing	Translation;Translation	ko03013//RNA transport;ko03008//Ribosome biogenesis in eukaryotes	K14290;K14290	-	-	-
ncbi_7453729	93	200	168	39	77	44	1.92	3.01	3.69	0.83	1.73	0.99	2.87333	1.18333	-1.27987	0.000516056	0.0144256	LOC7453729	UDP-glycosyltransferase 82A1	-	-	-	-	-	-	-
ncbi_7474552	1059	1589	807	508	392	699	18.4	20.17	14.93	9.04	7.4	13.2	17.8333	9.88	-0.851993	0.000516183	0.0144256	LOC7474552	probable inorganic phosphate transporter 1-9	-	-	-	-	GO:0031224//intrinsic component of membrane	GO:0005215//transporter activity	GO:0044763//single-organism cellular process
ncbi_7479274	3799	6181	3517	4961	5147	5111	164.19	195.08	161.81	219.86	241.62	240.11	173.693	233.863	0.429123	0.000516905	0.0144315	LOC7479274	ubiquitin-conjugating enzyme E2-17 kDa	-	-	-	-	-	-	-
ncbi_7496589	1059	1650	1398	754	662	896	11.52	13.11	16.2	8.42	7.83	10.59	13.61	8.94667	-0.605245	0.000517915	0.0144455	LOC7496589	linoleate 13S-lipoxygenase 2-1, chloroplastic	Metabolism;Metabolism;Metabolism;Metabolism	Global and overview maps;Global and overview maps;Lipid metabolism;Lipid metabolism	ko01100//Metabolic pathways;ko01110//Biosynthesis of secondary metabolites;ko00592//alpha-Linolenic acid metabolism;ko00591//Linoleic acid metabolism	K00454;K00454;K00454;K00454	-	GO:0016701//oxidoreductase activity, acting on single donors with incorporation of molecular oxygen;GO:0043169//cation binding	GO:0006633//fatty acid biosynthetic process
ncbi_7489704	59	171	87	147	229	190	0.79	1.67	1.24	2.02	3.33	2.76	1.23333	2.70333	1.13218	0.000521488	0.0145308	LOC7489704	cyclic dof factor 3, transcript variant X1	-	-	-	-	-	-	GO:0010468//regulation of gene expression
ncbi_7461267	3302	5574	2706	5932	4300	5166	56.52	69.67	49.31	104.13	79.95	96.12	58.5	93.4	0.674986	0.000522802	0.0145439	LOC7461267	protein EXORDIUM-like 2	-	-	-	-	-	-	-
ncbi_7454000	815	1346	816	1249	1294	1030	6.41	7.72	6.83	10.06	11.04	8.8	6.98667	9.96667	0.512507	0.000522986	0.0145439	LOC7454000	NF-X1-type zinc finger protein NFXL1	-	-	-	-	-	-	-
ncbi_7476747	1519	2470	865	585	336	821	58.12	69.01	35.23	22.95	13.96	34.14	54.12	23.6833	-1.19229	0.000524705	0.0145774	LOC7476747	21 kDa protein	-	-	-	-	-	GO:0052689//carboxylic ester hydrolase activity	GO:0009892//negative regulation of metabolic process
ncbi_7485201	491	720	394	277	148	270	13.14	14.07	11.22	7.6	4.3	7.85	12.81	6.58333	-0.96038	0.00052627	0.0146066	LOC7485201	probable membrane-associated kinase regulator 6	-	-	-	-	-	-	-
ncbi_18094561	322	534	281	570	448	506	4.8	5.82	4.45	8.71	7.25	8.2	5.02333	8.05333	0.680941	0.000530106	0.0146986	LOC18094561	GATA transcription factor 26	-	-	-	-	-	GO:0003677//DNA binding;GO:0046914//transition metal ion binding	GO:0010468//regulation of gene expression
ncbi_7464751	618	669	748	1269	880	981	18.65	14.75	24.03	39.28	28.85	32.18	19.1433	33.4367	0.804589	0.000530952	0.0147077	LOC7464751	NAD(P)H-quinone oxidoreductase subunit N, chloroplastic, transcript variant X1	-	-	-	-	GO:0009526//plastid envelope;GO:0043234//protein complex;GO:0044434//chloroplast part	GO:0016651//oxidoreductase activity, acting on NAD(P)H	GO:0005982//starch metabolic process;GO:0006739//NADP metabolic process;GO:0009451//RNA modification;GO:0009893//positive regulation of metabolic process;GO:0010257//NADH dehydrogenase complex assembly;GO:0016109//tetraterpenoid biosynthetic process;GO:0050832//defense response to fungus
ncbi_18102722	1725	3199	2215	3567	2446	3664	25.28	34.24	34.56	53.61	38.93	58.36	31.36	50.3	0.681633	0.000537092	0.014846	LOC18102722	heat shock cognate 70 kDa protein 2	Genetic Information Processing;Genetic Information Processing;Cellular Processes	Folding, sorting and degradation;Transcription;Transport and catabolism	ko04141//Protein processing in endoplasmic reticulum;ko03040//Spliceosome;ko04144//Endocytosis	K03283;K03283;K03283	-	-	-
ncbi_7478907	674	959	753	944	1043	856	23.48	24.39	27.92	33.7	39.46	32.41	25.2633	35.19	0.478121	0.000537291	0.014846	LOC7478907	GTP-binding protein SAR1A	Genetic Information Processing	Folding, sorting and degradation	ko04141//Protein processing in endoplasmic reticulum	K07953	GO:0043231//intracellular membrane-bounded organelle	GO:0032550//purine ribonucleoside binding	GO:0015031//protein transport
ncbi_7462264	87	41	277	8	32	22	1.32	0.46	4.5	0.12	0.53	0.37	2.09333	0.34	-2.6222	0.000537518	0.014846	LOC7462264	uncharacterized LOC7462264, transcript variant X2	-	-	-	-	-	-	GO:0044699//single-organism process
ncbi_7485857	34	30	31	56	84	77	1.44	0.92	1.38	2.42	3.81	3.5	1.24667	3.24333	1.3794	0.000538896	0.0148695	LOC7485857	stress-response A/B barrel domain-containing protein HS1	-	-	-	-	-	-	-
ncbi_18094601	175	275	167	107	95	109	4.17	4.34	4.04	2.84	2.76	3.05	4.18333	2.88333	-0.536915	0.000542111	0.0149341	LOC18094601	uncharacterized LOC18094601, transcript variant X1	-	-	-	-	-	-	-
ncbi_7459031	785	1216	828	1248	992	1200	8.98	10.02	9.87	14.46	12.25	14.76	9.62333	13.8233	0.522497	0.000542292	0.0149341	LOC7459031	chloride channel protein CLC-d, transcript variant X3	-	-	-	-	GO:0031224//intrinsic component of membrane	GO:0005254//chloride channel activity	GO:0015698//inorganic anion transport;GO:0034765//regulation of ion transmembrane transport
ncbi_112323301	845	1063	1155	492	651	427	26.41	24.26	38.43	15.78	22.09	14.51	29.7	17.46	-0.766409	0.000543117	0.0149412	LOC112323301	30S ribosomal protein S10, chloroplastic, transcript variant X1	Genetic Information Processing	Translation	ko03010//Ribosome	K02946	GO:0030529//intracellular ribonucleoprotein complex	GO:0005198//structural molecule activity	GO:0010467//gene expression
ncbi_18105604	85	135	72	131	155	181	2.26	2.63	2.04	3.58	4.48	5.24	2.31	4.43333	0.940499	0.000543603	0.0149412	LOC18105604	mitogen-activated protein kinase kinase 9	Environmental Information Processing	Signal transduction	ko04016//MAPK signaling pathway - plant	K20604	-	-	-
ncbi_7462806	294	413	361	543	896	407	6.16	6.31	8.05	11.66	20.38	9.26	6.84	13.7667	1.00911	0.000544148	0.0149416	LOC7462806	WAT1-related protein At5g07050	-	-	-	-	GO:0031224//intrinsic component of membrane	GO:0005215//transporter activity	GO:0044763//single-organism cellular process
ncbi_18105991	388	746	486	716	756	590	7.23	10.16	9.65	13.69	15.31	11.96	9.01333	13.6533	0.599121	0.000548087	0.0150322	LOC18105991	ATP-dependent 6-phosphofructokinase 2	Metabolism;Metabolism;Metabolism;Metabolism;Metabolism;Genetic Information Processing;Metabolism;Metabolism;Metabolism	Global and overview maps;Global and overview maps;Global and overview maps;Global and overview maps;Carbohydrate metabolism;Folding, sorting and degradation;Carbohydrate metabolism;Carbohydrate metabolism;Carbohydrate metabolism	ko01100//Metabolic pathways;ko01110//Biosynthesis of secondary metabolites;ko01200//Carbon metabolism;ko01230//Biosynthesis of amino acids;ko00010//Glycolysis / Gluconeogenesis;ko03018//RNA degradation;ko00052//Galactose metabolism;ko00030//Pentose phosphate pathway;ko00051//Fructose and mannose metabolism	K00850;K00850;K00850;K00850;K00850;K00850;K00850;K00850;K00850	GO:0044445//cytosolic part	GO:0008443//phosphofructokinase activity;GO:0032550//purine ribonucleoside binding	GO:0006090//pyruvate metabolic process;GO:0016310//phosphorylation
ncbi_18104479	244	428	316	162	115	187	3.82	4.9	5.27	2.6	1.96	3.19	4.66333	2.58333	-0.852128	0.000548507	0.0150322	LOC18104479	embryogenesis-associated protein EMB8	-	-	-	-	-	-	-
ncbi_7470760	50	124	55	147	126	124	0.71	1.28	0.83	2.14	1.94	1.91	0.94	1.99667	1.08686	0.00054957	0.0150467	LOC7470760	probable zinc metallopeptidase EGY3, chloroplastic, transcript variant X2	-	-	-	-	-	GO:0016787//hydrolase activity	-
ncbi_7469553	59	58	87	11	26	16	1.03	0.75	1.62	0.19	0.5	0.3	1.13333	0.33	-1.78003	0.000551855	0.0150947	LOC7469553	O-acyltransferase WSD1	-	-	-	-	-	-	-
ncbi_7478091	644	1057	521	1233	874	969	11.5	13.79	9.9	22.58	16.95	18.81	11.73	19.4467	0.72932	0.000556323	0.0151968	LOC7478091	geraniol 8-hydroxylase	-	-	-	-	-	GO:0016491//oxidoreductase activity;GO:0046906//tetrapyrrole binding;GO:0046914//transition metal ion binding	GO:0044710//single-organism metabolic process
ncbi_7474984	203	265	217	129	95	117	3.49	3.31	3.95	2.26	1.77	2.18	3.58333	2.07	-0.791671	0.000556662	0.0151968	LOC7474984	hippocampus abundant transcript-like protein 1, transcript variant X1	-	-	-	-	-	-	-
ncbi_7454494	296	441	330	195	206	217	5.91	6.43	7.01	3.99	4.46	4.71	6.45	4.38667	-0.556174	0.000558885	0.0152428	LOC7454494	uncharacterized LOC7454494	-	-	-	-	-	-	-
ncbi_7467492	8447	13907	8909	11575	15399	11053	138.97	167.08	156.03	195.28	275.18	197.66	154.027	222.707	0.531965	0.000561455	0.0152982	LOC7467492	FRIGIDA-like protein 4a	-	-	-	-	-	-	-
ncbi_18100852	32	44	23	118	53	72	0.45	0.45	0.35	1.72	0.83	1.13	0.416667	1.22667	1.55778	0.000564327	0.0153616	LOC18100852	rust resistance kinase Lr10, transcript variant X1	-	-	-	-	-	GO:0016301//kinase activity	GO:0016310//phosphorylation
ncbi_7467194	744	1210	824	1038	1020	1042	18.27	21.69	21.53	26.13	27.2	27.81	20.4967	27.0467	0.400061	0.000567739	0.0154397	LOC7467194	mitochondrial uncoupling protein 5	-	-	-	-	GO:0019866//organelle inner membrane;GO:0031224//intrinsic component of membrane;GO:0043231//intracellular membrane-bounded organelle	GO:0022857//transmembrane transporter activity	GO:0006818//hydrogen transport;GO:0010243//response to organonitrogen compound;GO:0046942//carboxylic acid transport;GO:1902582//single-organism intracellular transport
ncbi_7489569	637	862	531	297	451	281	11.63	11.49	10.31	5.56	8.93	5.56	11.1433	6.68333	-0.737541	0.000569981	0.0154858	LOC7489569	uncharacterized LOC7489569	-	-	-	-	-	-	-
ncbi_18101098	196	289	212	65	127	111	1.76	1.89	2.02	0.6	1.23	1.08	1.89	0.97	-0.96233	0.000571468	0.0155089	LOC18101098	alpha-mannosidase	Metabolism	Glycan biosynthesis and metabolism	ko00511//Other glycan degradation	K01191	-	-	-
ncbi_18101897	24	56	18	62	162	61	0.75	1.26	0.59	1.95	5.42	2.03	0.866667	3.13333	1.85415	0.000572005	0.0155089	LOC18101897	ethylene-responsive transcription factor RAP2-3	-	-	-	-	-	-	-
MSTRG.15396	114	143	132	63	41	57	5.67	5.19	6.99	3.21	2.21	3.08	5.95	2.83333	-1.07039	0.000572477	0.0155089	--	Glycerol-3-phosphate acyltransferase [Actinidia chinensis var. chinensis] [Actinidia chinensis]	-	-	-	-	-	-	-
ncbi_7461773	796	1414	777	1306	1317	1061	7.57	9.81	7.86	12.72	13.59	10.95	8.41333	12.42	0.561916	0.00057836	0.0156533	LOC7461773	U-box domain-containing protein 33, transcript variant X1	-	-	-	-	-	-	-
ncbi_7472755	197	313	178	279	306	331	3.34	3.86	3.21	4.83	5.62	6.07	3.47	5.50667	0.666244	0.000584104	0.0157937	LOC7472755	probable E3 ubiquitin-protein ligase RHB1A, transcript variant X1	-	-	-	-	-	GO:0043169//cation binding	-
ncbi_18103468	1282	1887	1320	617	788	1010	23.96	25.79	26.22	11.75	16.1	20.39	25.3233	16.08	-0.6552	0.00058647	0.0158425	LOC18103468	ACT domain-containing protein ACR10, transcript variant X1	-	-	-	-	-	GO:0031406//carboxylic acid binding	-
ncbi_7463221	737	1162	826	1110	997	1008	12.59	14.43	14.89	19.4	18.38	18.66	13.97	18.8133	0.429423	0.000592189	0.0159818	LOC7463221	eukaryotic peptide chain release factor subunit 1-3, transcript variant X5	Genetic Information Processing	Translation	ko03015//mRNA surveillance pathway	K03265	-	-	-
ncbi_7487108	1313	1851	1332	1666	1772	1565	11.78	12.4	12.93	15.42	17.16	15.47	12.37	16.0167	0.372728	0.000593039	0.0159895	LOC7487108	ATP-dependent helicase hrq1, transcript variant X13	-	-	-	-	-	-	-
ncbi_18100313	225	340	204	404	291	390	5.85	6.45	5.64	10.76	8.21	11.01	5.98	9.99333	0.74082	0.000596526	0.0160548	LOC18100313	ubiquinone biosynthesis protein COQ9-B, mitochondrial	-	-	-	-	-	-	-
ncbi_7488583	421	550	378	278	263	242	3.44	3.28	3.29	2.33	2.34	2.15	3.33667	2.27333	-0.553598	0.000596596	0.0160548	LOC7488583	phosphoglucan, water dikinase, chloroplastic, transcript variant X1	-	-	-	-	-	GO:0016301//kinase activity;GO:0030247//polysaccharide binding;GO:0032550//purine ribonucleoside binding	GO:0006796//phosphate-containing compound metabolic process
ncbi_7480772	188	122	203	31	58	72	4.28	2.03	4.91	0.73	1.43	1.78	3.74	1.31333	-1.50981	0.000605667	0.0162834	LOC7480772	RHOMBOID-like protein 10, chloroplastic	-	-	-	-	GO:0031224//intrinsic component of membrane;GO:0042170//plastid membrane	-	GO:0019538//protein metabolic process
ncbi_18096389	74	48	72	137	158	128	1.39	0.55	1.5	2.74	3.28	2.6	1.14667	2.87333	1.32528	0.000607572	0.0163191	LOC18096389	heterogeneous nuclear ribonucleoprotein Q, transcript variant X1	-	-	-	-	-	-	-
ncbi_7454752	589	789	485	825	725	782	6.37	6.23	5.58	9.15	8.51	9.19	6.06	8.95	0.56257	0.000610293	0.0163703	LOC7454752	uncharacterized LOC7454752	-	-	-	-	-	-	-
ncbi_7474674	25	42	36	93	55	74	0.19	0.23	0.31	0.73	0.46	0.63	0.243333	0.606667	1.31797	0.000610635	0.0163703	LOC7474674	uncharacterized LOC7474674, transcript variant X1	-	-	-	-	-	-	-
ncbi_7462626	135	209	107	70	67	64	1.65	1.86	1.39	0.88	0.89	0.85	1.63333	0.873333	-0.903215	0.000611559	0.0163796	LOC7462626	uncharacterized LOC7462626, transcript variant X1	-	-	-	-	-	GO:0015036//disulfide oxidoreductase activity	GO:0007165//signal transduction;GO:0019725//cellular homeostasis;GO:0044710//single-organism metabolic process
ncbi_7461213	47	95	53	134	125	87	0.71	1.05	0.86	2.07	2.06	1.44	0.873333	1.85667	1.08811	0.000612978	0.0163886	LOC7461213	cyclase-associated protein 1	-	-	-	-	-	GO:0008092//cytoskeletal protein binding	GO:0006996//organelle organization
ncbi_7462370	45	95	49	113	140	88	0.58	0.9	0.67	1.51	1.97	1.23	0.716667	1.57	1.13139	0.000613183	0.0163886	LOC7462370	G-type lectin S-receptor-like serine/threonine-protein kinase SD1-1	-	-	-	-	-	GO:0016772//transferase activity, transferring phosphorus-containing groups	GO:0009987//cellular process
ncbi_7488392	728	874	815	500	458	332	15.26	13.38	18.12	10.69	10.49	7.58	15.5867	9.58667	-0.701211	0.000613634	0.0163886	LOC7488392	heavy metal-associated isoprenylated plant protein 37, transcript variant X2	-	-	-	-	-	-	GO:0003006//developmental process involved in reproduction;GO:0009791//post-embryonic development
ncbi_7495738	837	1270	921	1078	1146	1130	4.58	5.08	5.37	6.05	6.81	6.73	5.01	6.53	0.382272	0.000614563	0.016398	LOC7495738	uncharacterized LOC7495738, transcript variant X1	-	-	-	-	-	-	GO:0044699//single-organism process;GO:0050896//response to stimulus;GO:0065007//biological regulation
ncbi_7455276	1024	2147	1406	1857	1815	1921	8.54	12.91	12.26	15.68	16.31	17.14	11.2367	16.3767	0.543428	0.000616406	0.0164317	LOC7455276	receptor protein-tyrosine kinase CEPR2, transcript variant X2	-	-	-	-	-	-	-
ncbi_7497000	595	877	600	226	314	441	5.58	6.04	6.02	2.19	3.22	4.52	5.88	3.31	-0.828985	0.000621229	0.0165447	LOC7497000	disease resistance RPP13-like protein 4, transcript variant X2	-	-	-	-	-	-	-
ncbi_7480765	6376	9995	6365	4822	4558	5333	36.52	41.8	38.8	28.32	28.35	33.2	39.04	29.9567	-0.382076	0.000621931	0.0165478	LOC7480765	UDP-glucose:glycoprotein glucosyltransferase, transcript variant X1	Genetic Information Processing	Folding, sorting and degradation	ko04141//Protein processing in endoplasmic reticulum	K11718	-	GO:0016740//transferase activity	GO:0006011//UDP-glucose metabolic process;GO:0006464//cellular protein modification process
ncbi_7463846	28	49	37	108	50	109	0.46	0.59	0.65	1.83	0.89	1.96	0.566667	1.56	1.46097	0.000622885	0.0165576	LOC7463846	carotenoid 9,10(9',10')-cleavage dioxygenase 1	-	-	-	-	GO:0005911//cell-cell junction;GO:0031090//organelle membrane;GO:0043231//intracellular membrane-bounded organelle	GO:0010436//carotenoid dioxygenase activity;GO:0043169//cation binding	GO:0006090//pyruvate metabolic process;GO:0006633//fatty acid biosynthetic process;GO:0006739//NADP metabolic process;GO:0006779//porphyrin-containing compound biosynthetic process;GO:0016109//tetraterpenoid biosynthetic process;GO:0016118//carotenoid catabolic process;GO:0016119//carotene metabolic process;GO:0044257//cellular protein catabolic process;GO:0046471//phosphatidylglycerol metabolic …
ncbi_7454691	16	143	37	144	407	123	0.28	1.83	0.69	2.59	7.74	2.34	0.933333	4.22333	2.17792	0.000625663	0.0166159	LOC7454691	malate synthase, glyoxysomal	Metabolism;Metabolism;Metabolism;Metabolism;Metabolism	Global and overview maps;Global and overview maps;Global and overview maps;Carbohydrate metabolism;Carbohydrate metabolism	ko01100//Metabolic pathways;ko01110//Biosynthesis of secondary metabolites;ko01200//Carbon metabolism;ko00620//Pyruvate metabolism;ko00630//Glyoxylate and dicarboxylate metabolism	K01638;K01638;K01638;K01638;K01638	-	GO:0046912//transferase activity, transferring acyl groups, acyl groups converted into alkyl on transfer	GO:0006101//citrate metabolic process;GO:0044262//cellular carbohydrate metabolic process
ncbi_7491759	251	293	313	129	164	131	2.31	1.97	3.07	1.22	1.64	1.31	2.45	1.39	-0.817697	0.000627918	0.0166601	LOC7491759	serine/threonine-protein kinase-like protein ACR4	-	-	-	-	-	GO:0004672//protein kinase activity;GO:0032550//purine ribonucleoside binding	GO:0006464//cellular protein modification process;GO:0006796//phosphate-containing compound metabolic process
ncbi_7481827	167	248	235	110	106	107	5.42	5.88	8.12	3.66	3.74	3.78	6.47333	3.72667	-0.796623	0.00062851	0.0166602	LOC7481827	chloride conductance regulatory protein ICln	Genetic Information Processing	Translation	ko03013//RNA transport	K05019	GO:0016020//membrane;GO:0034708//methyltransferase complex;GO:0044444//cytoplasmic part	-	GO:0015698//inorganic anion transport;GO:0019725//cellular homeostasis
ncbi_7494699	906	2188	946	2150	3293	1412	16.66	29.39	18.52	40.55	65.79	28.23	21.5233	44.8567	1.05942	0.000632891	0.0167607	LOC7494699	catalase isozyme 1	Metabolism;Metabolism;Metabolism;Environmental Information Processing;Cellular Processes;Metabolism;Metabolism	Global and overview maps;Global and overview maps;Global and overview maps;Signal transduction;Transport and catabolism;Carbohydrate metabolism;Amino acid metabolism	ko01100//Metabolic pathways;ko01110//Biosynthesis of secondary metabolites;ko01200//Carbon metabolism;ko04016//MAPK signaling pathway - plant;ko04146//Peroxisome;ko00630//Glyoxylate and dicarboxylate metabolism;ko00380//Tryptophan metabolism	K03781;K03781;K03781;K03781;K03781;K03781;K03781	-	-	-
ncbi_7489055	520	850	655	412	434	391	7.66	9.14	10.26	6.22	6.94	6.26	9.02	6.47333	-0.478619	0.000633683	0.0167659	LOC7489055	AT-rich interactive domain-containing protein 6	-	-	-	-	-	-	-
ncbi_7487581	1014	1579	1246	1554	1386	1584	3.81	4.34	4.99	5.99	5.66	6.48	4.38	6.04333	0.464414	0.000634513	0.0167722	LOC7487581	uncharacterized LOC7487581	-	-	-	-	-	-	-
ncbi_18104166	359	523	355	584	576	438	8.73	9.29	9.19	14.58	15.22	11.57	9.07	13.79	0.604448	0.000638578	0.0168639	LOC18104166	collagen alpha-1(XI) chain	-	-	-	-	-	-	-
ncbi_7489905	509	941	406	233	290	344	5.27	6.98	4.43	2.39	3.22	3.79	5.56	3.13333	-0.827387	0.000640979	0.0169116	LOC7489905	glutamate receptor 3.4, transcript variant X1	-	-	-	-	GO:0031224//intrinsic component of membrane	-	GO:0007215//glutamate receptor signaling pathway;GO:0044765//single-organism transport
ncbi_18101132	454	711	729	303	329	357	7.93	9.07	13.55	5.43	6.24	6.78	10.1833	6.15	-0.727552	0.000644984	0.0170014	LOC18101132	ribonuclease III domain-containing protein RNC1, chloroplastic, transcript variant X1	-	-	-	-	-	GO:0016891//endoribonuclease activity, producing 5'-phosphomonoesters	GO:0010467//gene expression;GO:0016072//rRNA metabolic process;GO:0090501//RNA phosphodiester bond hydrolysis
ncbi_7469827	942	1611	869	1658	1382	1269	9.82	12.25	9.63	17.71	15.64	14.38	10.5667	15.91	0.590413	0.000647234	0.0170448	LOC7469827	probable UDP-N-acetylglucosamine--peptide N-acetylglucosaminyltransferase SEC, transcript variant X1	Metabolism	Glycan biosynthesis and metabolism	ko00514//Other types of O-glycan biosynthesis	K09667	-	GO:0003824//catalytic activity	-
ncbi_7464269	148	218	206	77	97	97	2.06	2.22	3.05	1.1	1.47	1.47	2.44333	1.34667	-0.859458	0.000649756	0.0170953	LOC7464269	pentatricopeptide repeat-containing protein At3g49240, mitochondrial	-	-	-	-	GO:0009536//plastid	-	GO:0001101//response to acid chemical;GO:0006221//pyrimidine nucleotide biosynthetic process;GO:0009409//response to cold;GO:0009639//response to red or far red light;GO:0009756//carbohydrate mediated signaling;GO:0009793//embryo development ending in seed dormancy;GO:0032446//protein modification by small protein conjugation;GO:0048507//meristem development;GO:0048580//regulation of post-embryon…
ncbi_7464286	2215	2571	2096	1046	1545	733	72.2	61.2	72.73	34.96	54.7	25.97	68.71	38.5433	-0.834039	0.000655276	0.0172246	LOC7464286	thylakoid lumenal 17.4 kDa protein, chloroplastic	-	-	-	-	-	-	-
ncbi_7474843	606	801	949	317	487	307	10.56	10.18	17.59	5.66	9.21	5.81	12.7767	6.89333	-0.890238	0.000655906	0.0172251	LOC7474843	trigger factor-like protein TIG, Chloroplastic	-	-	-	-	-	-	GO:0008104//protein localization
ncbi_7464667	517	741	490	329	237	355	5.2	5.44	5.25	3.39	2.59	3.88	5.29667	3.28667	-0.68846	0.000656713	0.0172303	LOC7464667	auxin response factor 6	-	-	-	-	GO:0043231//intracellular membrane-bounded organelle	GO:0005515//protein binding	GO:0009755//hormone-mediated signaling pathway;GO:0010468//regulation of gene expression;GO:0034645//cellular macromolecule biosynthetic process;GO:0044765//single-organism transport
ncbi_7493242	479	538	413	215	309	226	14.56	11.95	13.37	6.7	10.2	7.47	13.2933	8.12333	-0.710559	0.000657644	0.0172388	LOC7493242	RING-H2 finger protein ATL33	-	-	-	-	-	-	-
ncbi_112327551	61	75	77	22	11	28	1.17	1.04	1.57	0.44	0.24	0.58	1.26	0.42	-1.58496	0.000671449	0.0175844	LOC112327551	acetyl-CoA-benzylalcohol acetyltransferase-like	Metabolism;Metabolism;Metabolism;Metabolism;Metabolism	Global and overview maps;Global and overview maps;Biosynthesis of other secondary metabolites;Biosynthesis of other secondary metabolites;Biosynthesis of other secondary metabolites	ko01100//Metabolic pathways;ko01110//Biosynthesis of secondary metabolites;ko00940//Phenylpropanoid biosynthesis;ko00941//Flavonoid biosynthesis;ko00945//Stilbenoid, diarylheptanoid and gingerol biosynthesis	K13065;K13065;K13065;K13065;K13065	-	-	-
ncbi_112328902	23	52	29	156	49	79	0.86	1.43	1.16	6.01	2	3.23	1.15	3.74667	1.70397	0.000675712	0.0176734	LOC112328902	CASP-like protein 4D1	-	-	-	-	GO:0016020//membrane	-	-
ncbi_7462882	128	203	155	21	83	27	3.18	3.69	4.1	0.53	2.24	0.73	3.65667	1.16667	-1.64814	0.000676356	0.0176734	LOC7462882	uncharacterized LOC7462882, transcript variant X1	-	-	-	-	-	-	-
ncbi_7458203	1280	1973	1202	1686	1700	1596	32.92	37.05	32.91	44.46	47.48	44.61	34.2933	45.5167	0.408467	0.000677442	0.0176734	LOC7458203	reticulon-like protein B1	-	-	-	-	GO:0031090//organelle membrane;GO:0031224//intrinsic component of membrane	-	-
ncbi_18106817	203	396	261	65	86	162	9.77	13.92	13.37	3.21	4.5	8.48	12.3533	5.39667	-1.19476	0.000677994	0.0176734	LOC18106817	glutaredoxin-C9	-	-	-	-	-	-	GO:0044699//single-organism process
ncbi_7463773	1605	2495	1482	2294	1981	2253	21.78	25.63	22.12	33.35	30.96	34.22	23.1767	32.8433	0.502927	0.000678909	0.0176734	LOC7463773	polyadenylate-binding protein-interacting protein 7, transcript variant X1	-	-	-	-	-	-	-
ncbi_18101167	53	127	61	139	197	109	2.05	3.62	2.55	5.48	8.32	4.57	2.74	6.12333	1.16014	0.000679117	0.0176734	LOC18101167	uncharacterized LOC18101167, transcript variant X2	-	-	-	-	-	-	-
ncbi_18101402	179	455	222	134	120	67	2.21	4.11	2.92	1.7	1.61	0.9	3.08	1.40333	-1.13407	0.000679219	0.0176734	LOC18101402	delta-1-pyrroline-5-carboxylate synthase	Metabolism;Metabolism;Metabolism;Metabolism	Global and overview maps;Global and overview maps;Global and overview maps;Amino acid metabolism	ko01100//Metabolic pathways;ko01110//Biosynthesis of secondary metabolites;ko01230//Biosynthesis of amino acids;ko00330//Arginine and proline metabolism	K12657;K12657;K12657;K12657	GO:0044424//intracellular part	GO:0016620//oxidoreductase activity, acting on the aldehyde or oxo group of donors, NAD or NADP as acceptor;GO:0016774//phosphotransferase activity, carboxyl group as acceptor	GO:0006560//proline metabolic process;GO:0006796//phosphate-containing compound metabolic process
ncbi_7474973	31	46	181	13	19	7	0.67	0.71	4.09	0.28	0.44	0.15	1.82333	0.29	-2.65245	0.000683059	0.017757	LOC7474973	uncharacterized LOC7474973	-	-	-	-	-	-	-
ncbi_7481625	2204	3440	2443	2880	2831	2918	77.42	88.25	91.37	103.77	108.01	111.45	85.68	107.743	0.330568	0.00068426	0.0177719	LOC7481625	endo-1,3%3B1,4-beta-D-glucanase, transcript variant X1	-	-	-	-	-	-	-
ncbi_7478180	730	1046	584	950	1304	920	8.44	8.83	7.18	11.26	16.37	11.56	8.15	13.0633	0.680651	0.000685138	0.0177784	LOC7478180	protein HEADING DATE 3B	Organismal Systems	Environmental adaptation	ko04712//Circadian rhythm - plant	K12125	-	-	-
ncbi_7473248	212	351	326	120	177	103	3.36	4.06	5.49	1.95	3.04	1.77	4.30333	2.25333	-0.933394	0.000698828	0.018117	LOC7473248	DEAD-box ATP-dependent RNA helicase 22, transcript variant X2	-	-	-	-	-	-	-
ncbi_18107699	81	121	168	35	53	38	1.6	1.75	3.54	0.71	1.14	0.82	2.29667	0.89	-1.36766	0.000710312	0.0183576	LOC18107699	12-oxophytodienoate reductase 3	Metabolism;Metabolism;Metabolism	Global and overview maps;Global and overview maps;Lipid metabolism	ko01100//Metabolic pathways;ko01110//Biosynthesis of secondary metabolites;ko00592//alpha-Linolenic acid metabolism	K05894;K05894;K05894	-	GO:0016628//oxidoreductase activity, acting on the CH-CH group of donors, NAD or NADP as acceptor;GO:0032553//ribonucleotide binding	GO:0044710//single-organism metabolic process
ncbi_18099250	144	273	210	244	451	319	2.56	3.55	3.99	4.47	8.75	6.18	3.36667	6.46667	0.941701	0.000710508	0.0183576	LOC18099250	AAA-ATPase At5g17760	-	-	-	-	-	GO:0003824//catalytic activity;GO:0032550//purine ribonucleoside binding	-
ncbi_7482340	290	322	427	154	140	180	3.6	2.92	5.64	1.96	1.89	2.42	4.05333	2.09	-0.955606	0.000710832	0.0183576	LOC7482340	magnesium-chelatase subunit ChlD, chloroplastic	Metabolism;Metabolism;Metabolism	Global and overview maps;Global and overview maps;Metabolism of cofactors and vitamins	ko01100//Metabolic pathways;ko01110//Biosynthesis of secondary metabolites;ko00860//Porphyrin and chlorophyll metabolism	K03404;K03404;K03404	-	GO:0032550//purine ribonucleoside binding;GO:0051003//ligase activity, forming nitrogen-metal bonds, forming coordination complexes	GO:0006779//porphyrin-containing compound biosynthetic process
ncbi_7463868	1862	3190	2006	2480	2779	2517	12.56	15.68	14.37	17.15	20.36	18.43	14.2033	18.6467	0.392688	0.000711277	0.0183576	LOC7463868	clustered mitochondria protein, transcript variant X1	-	-	-	-	-	-	-
ncbi_7468634	30	36	19	4	0	5	0.74	0.66	0.51	0.11	0	0.14	0.636667	0.0833333	-2.93357	0.000711349	0.0183576	LOC7468634	ethylene-responsive transcription factor SHINE 2	-	-	-	-	GO:0043231//intracellular membrane-bounded organelle	GO:0001071//nucleic acid binding transcription factor activity	GO:0010468//regulation of gene expression;GO:0034645//cellular macromolecule biosynthetic process
ncbi_7463003	65	152	32	16	16	23	0.65	1.16	0.34	0.16	0.17	0.25	0.716667	0.193333	-1.89021	0.000712423	0.0183676	LOC7463003	potassium channel KAT3, transcript variant X1	-	-	-	-	GO:0031224//intrinsic component of membrane	GO:0005267//potassium channel activity	GO:0030001//metal ion transport;GO:0034220//ion transmembrane transport
MSTRG.28193	88	218	136	216	469	201	1.4	2.52	2.29	3.54	8.06	3.49	2.07	5.03	1.28093	0.000713035	0.0183676	DBR	2-alkenal reductase (NADP(+)-dependent) [Populus trichocarpa]	-	-	-	-	GO:0016020//membrane;GO:0043231//intracellular membrane-bounded organelle;GO:0044444//cytoplasmic part	GO:0016628//oxidoreductase activity, acting on the CH-CH group of donors, NAD or NADP as acceptor	GO:0000904//cell morphogenesis involved in differentiation;GO:0006812//cation transport;GO:0006928//movement of cell or subcellular component;GO:0006950//response to stress;GO:0007010//cytoskeleton organization;GO:0009404//toxin metabolic process;GO:0009664//plant-type cell wall organization;GO:0010038//response to metal ion;GO:0014070//response to organic cyclic compound;GO:0046942//carboxylic a…
ncbi_7490642	2237	2502	1276	1093	1066	793	73.21	59.79	44.45	36.68	37.89	28.21	59.15	34.26	-0.787853	0.000716493	0.0184399	LOC7490642	chaperone protein dnaJ 11, chloroplastic	-	-	-	-	-	-	-
ncbi_7468443	186	366	219	349	488	299	2.1	3.04	2.6	3.89	5.61	3.4	2.58	4.3	0.736966	0.000722128	0.0185681	LOC7468443	glycine-rich RNA-binding protein RZ1C, transcript variant X1	Genetic Information Processing	Transcription	ko03040//Spliceosome	K12885	-	GO:0046914//transition metal ion binding;GO:0097159//organic cyclic compound binding	-
ncbi_7495938	127	215	144	83	84	70	3.03	3.74	3.66	2.02	2.18	1.82	3.47667	2.00667	-0.792904	0.00072391	0.018597	LOC7495938	probable prolyl 4-hydroxylase 7	Metabolism;Metabolism	Global and overview maps;Amino acid metabolism	ko01100//Metabolic pathways;ko00330//Arginine and proline metabolism	K00472;K00472	-	GO:0016705//oxidoreductase activity, acting on paired donors, with incorporation or reduction of molecular oxygen;GO:0019842//vitamin binding;GO:0046914//transition metal ion binding	GO:0018126//protein hydroxylation;GO:0044710//single-organism metabolic process
ncbi_7486800	374	711	392	583	652	586	5.49	7.61	6.12	8.77	10.37	9.34	6.40667	9.49333	0.567341	0.000726809	0.0186404	LOC7486800	CBL-interacting serine/threonine-protein kinase 9	-	-	-	-	-	-	-
ncbi_7497727	972	1788	785	537	522	700	24.96	33.52	21.46	14.13	14.56	19.53	26.6467	16.0733	-0.729286	0.000726915	0.0186404	LOC7497727	homeobox-leucine zipper protein HAT22	-	-	-	-	GO:0043231//intracellular membrane-bounded organelle	GO:0001071//nucleic acid binding transcription factor activity;GO:0003677//DNA binding	GO:0010468//regulation of gene expression;GO:0034645//cellular macromolecule biosynthetic process
ncbi_7496893	956	1468	1663	2350	1898	1826	30.65	34.37	56.75	77.25	66.09	63.63	40.59	68.99	0.765263	0.00072937	0.0186864	LOC7496893	glutathione S-transferase F11	Metabolism;Metabolism	Global and overview maps;Metabolism of other amino acids	ko01100//Metabolic pathways;ko00480//Glutathione metabolism	K00799;K00799	-	GO:0003824//catalytic activity	-
ncbi_7495955	117	130	84	48	25	44	3.28	2.67	2.5	1.37	0.77	1.34	2.81667	1.16	-1.27986	0.000730137	0.0186891	LOC7495955	uncharacterized LOC7495955	-	-	-	-	-	-	-
ncbi_7476860	2589	4122	2647	3875	3255	3481	22.51	26.18	24.59	34.42	30.9	32.9	24.4267	32.74	0.422597	0.000733214	0.0187509	LOC7476860	ETO1-like protein 1, transcript variant X1	-	-	-	-	-	-	-
ncbi_7496524	609	1538	897	1266	1770	1263	12.74	23.49	19.97	27.15	40.2	28.71	18.7333	32.02	0.773366	0.000733905	0.0187517	LOC7496524	transaldolase	Metabolism;Metabolism;Metabolism;Metabolism;Metabolism	Global and overview maps;Global and overview maps;Global and overview maps;Global and overview maps;Carbohydrate metabolism	ko01100//Metabolic pathways;ko01110//Biosynthesis of secondary metabolites;ko01200//Carbon metabolism;ko01230//Biosynthesis of amino acids;ko00030//Pentose phosphate pathway	K00616;K00616;K00616;K00616;K00616	-	-	-
ncbi_7479270	985	1516	897	1463	1305	1242	20.47	23	19.84	31.16	29.44	28.04	21.1033	29.5467	0.485524	0.000741256	0.0189039	LOC7479270	mitochondrial adenine nucleotide transporter ADNT1, transcript variant X1	-	-	-	-	GO:0031224//intrinsic component of membrane	-	GO:0044763//single-organism cellular process
ncbi_7483280	102	129	76	249	208	120	1.95	1.8	1.45	5.11	4.43	2.49	1.73333	4.01	1.21005	0.000741763	0.0189039	LOC7483280	protein EMSY-LIKE 3, transcript variant X1	-	-	-	-	-	-	-
ncbi_7467367	15	40	26	82	39	92	0.36	0.7	0.66	2.02	1.02	2.4	0.573333	1.81333	1.6612	0.000741866	0.0189039	LOC7467367	chaperonin-like RbcX protein 2, chloroplastic	-	-	-	-	-	GO:0005515//protein binding	GO:0006457//protein folding
ncbi_7468715	364	642	479	723	685	532	5.31	6.85	7.44	10.83	10.86	8.45	6.53333	10.0467	0.620826	0.000742753	0.018909	LOC7468715	probable polyamine oxidase 2	Metabolism;Metabolism;Metabolism	Global and overview maps;Amino acid metabolism;Metabolism of other amino acids	ko01100//Metabolic pathways;ko00330//Arginine and proline metabolism;ko00410//beta-Alanine metabolism	K17839;K17839;K17839	-	-	GO:0044710//single-organism metabolic process
ncbi_7495513	208	295	243	96	139	138	3.35	3.47	4.16	1.58	2.43	2.41	3.66	2.14	-0.774233	0.000743833	0.018909	LOC7495513	3-epi-6-deoxocathasterone 23-monooxygenase	Metabolism;Metabolism;Metabolism	Global and overview maps;Global and overview maps;Metabolism of terpenoids and polyketides	ko01100//Metabolic pathways;ko01110//Biosynthesis of secondary metabolites;ko00905//Brassinosteroid biosynthesis	K12637;K12637;K12637	-	-	-
ncbi_7453964	4629	5579	5147	7647	5957	6222	57.74	50.83	68.35	97.83	80.71	84.36	58.9733	87.6333	0.571417	0.000744069	0.018909	LOC7453964	transketolase, chloroplastic	Metabolism;Metabolism;Metabolism;Metabolism;Metabolism;Metabolism	Global and overview maps;Global and overview maps;Global and overview maps;Global and overview maps;Energy metabolism;Carbohydrate metabolism	ko01100//Metabolic pathways;ko01110//Biosynthesis of secondary metabolites;ko01200//Carbon metabolism;ko01230//Biosynthesis of amino acids;ko00710//Carbon fixation in photosynthetic organisms;ko00030//Pentose phosphate pathway	K00615;K00615;K00615;K00615;K00615;K00615	-	GO:0016744//transferase activity, transferring aldehyde or ketonic groups	-
ncbi_7468062	217	361	247	109	169	137	4.18	5.08	5.06	2.16	3.53	2.87	4.77333	2.85333	-0.742349	0.00074525	0.0189126	LOC7468062	ERBB-3 BINDING PROTEIN 1	-	-	-	-	GO:0016020//membrane;GO:0043232//intracellular non-membrane-bounded organelle	GO:0008237//metallopeptidase activity;GO:0008238//exopeptidase activity	GO:0000338//protein deneddylation;GO:0006163//purine nucleotide metabolic process;GO:0006221//pyrimidine nucleotide biosynthetic process;GO:0006886//intracellular protein transport;GO:0009639//response to red or far red light
ncbi_18096455	407	1004	780	328	247	389	12.42	22.37	25.34	10.26	8.19	12.9	20.0433	10.45	-0.93962	0.0007462	0.0189126	LOC18096455	glutathione S-transferase	Metabolism;Metabolism	Global and overview maps;Metabolism of other amino acids	ko01100//Metabolic pathways;ko00480//Glutathione metabolism	K00799;K00799	-	-	-
ncbi_7487463	882	1063	1046	536	655	432	48.95	43.08	61.79	30.5	39.48	26.06	51.2733	32.0133	-0.679536	0.000746218	0.0189126	LOC7487463	30S ribosomal protein S31, chloroplastic	-	-	-	-	-	-	-
ncbi_7487858	89	155	124	221	161	182	1.29	1.66	1.86	3.23	2.48	2.87	1.60333	2.86	0.834941	0.000747356	0.0189246	LOC7487858	L-aspartate oxidase, chloroplastic, transcript variant X2	Metabolism;Metabolism;Metabolism	Global and overview maps;Amino acid metabolism;Metabolism of cofactors and vitamins	ko01100//Metabolic pathways;ko00250//Alanine, aspartate and glutamate metabolism;ko00760//Nicotinate and nicotinamide metabolism	K00278;K00278;K00278	-	GO:0001716//L-amino-acid oxidase activity	GO:0019359//nicotinamide nucleotide biosynthetic process
ncbi_7480186	343	495	359	201	167	254	5.03	5.3	5.6	3.03	2.66	4.06	5.31	3.25	-0.708272	0.000752501	0.0190245	LOC7480186	putative U-box domain-containing protein 50	-	-	-	-	-	GO:0016301//kinase activity	GO:0006464//cellular protein modification process;GO:0006796//phosphate-containing compound metabolic process
ncbi_7487009	59	62	62	18	22	21	0.94	0.72	1.05	0.29	0.38	0.36	0.903333	0.343333	-1.39565	0.000752646	0.0190245	LOC7487009	probable ADP-ribosylation factor GTPase-activating protein AGD11	Cellular Processes	Transport and catabolism	ko04144//Endocytosis	K12486	-	GO:0043169//cation binding	-
ncbi_18109410	107	148	72	217	144	193	1.53	1.55	1.1	3.19	2.24	3.01	1.39333	2.81333	1.01374	0.000753598	0.0190315	LOC18109410	probable LRR receptor-like serine/threonine-protein kinase At3g47570	-	-	-	-	-	-	-
ncbi_7463666	1106	1785	1920	907	642	850	20.28	23.9	37.47	17.05	12.78	16.94	27.2167	15.59	-0.803869	0.000758797	0.0191329	LOC7463666	anthocyanidin 3-O-glucosyltransferase 2	-	-	-	-	-	-	-
ncbi_7462546	1299	2019	1475	1748	1767	1677	13.48	15.26	16.3	18.95	20.6	18.9	15.0133	19.4833	0.375996	0.000758963	0.0191329	LOC7462546	uncharacterized LOC7462546, transcript variant X3	-	-	-	-	-	-	-
MSTRG.4102	58	223	101	193	276	238	0.92	2.58	1.71	3.14	4.76	4.1	1.73667	4	1.20368	0.000760754	0.019161	--	VQ motif-containing family protein [Populus alba]	-	-	-	-	-	-	-
ncbi_18099279	359	540	371	259	202	252	8.75	9.62	9.63	6.48	5.35	6.68	9.33333	6.17	-0.597122	0.000767742	0.0193185	LOC18099279	phosphatidylinositol transfer protein 3, transcript variant X1	-	-	-	-	-	-	-
ncbi_7464460	3012	4407	3119	3757	4225	3570	83.37	89.07	91.9	106.63	127.01	107.4	88.1133	113.68	0.367546	0.000768372	0.0193185	LOC7464460	uncharacterized LOC7464460	-	-	-	-	-	-	-
ncbi_18100214	9	24	14	42	35	46	0.23	0.45	0.39	1.12	0.99	1.3	0.356667	1.13667	1.67216	0.000775081	0.0194699	LOC18100214	peroxidase 21	Metabolism;Metabolism;Metabolism	Global and overview maps;Global and overview maps;Biosynthesis of other secondary metabolites	ko01100//Metabolic pathways;ko01110//Biosynthesis of secondary metabolites;ko00940//Phenylpropanoid biosynthesis	K00430;K00430;K00430	GO:0044444//cytoplasmic part	GO:0003824//catalytic activity;GO:0043169//cation binding;GO:0046906//tetrapyrrole binding	GO:0006950//response to stress;GO:0009620//response to fungus;GO:0042743//hydrogen peroxide metabolic process;GO:0044710//single-organism metabolic process
ncbi_7494653	2652	4180	2095	3842	3973	3294	41.86	48.18	35.2	62.19	68.11	56.51	41.7467	62.27	0.576876	0.000776	0.0194757	LOC7494653	root phototropism protein 2	-	-	-	-	-	-	-
ncbi_7473882	137	135	227	61	72	51	2.55	1.83	4.5	1.17	1.45	1.04	2.96	1.22	-1.27872	0.000776793	0.0194783	LOC7473882	sugar transporter ERD6-like 18	-	-	-	-	-	-	-
ncbi_7486793	738	814	931	373	531	323	21.23	17.1	28.51	11	16.59	10.1	22.28	12.5633	-0.82653	0.000778493	0.0195037	LOC7486793	uncharacterized LOC7486793	-	-	-	-	GO:0009528//plastid inner membrane;GO:0031976//plastid thylakoid	-	GO:0006090//pyruvate metabolic process;GO:0006779//porphyrin-containing compound biosynthetic process;GO:0009668//plastid membrane organization;GO:0016072//rRNA metabolic process;GO:0043623//cellular protein complex assembly
ncbi_18094225	2250	3502	2350	3015	3630	2758	15.05	17.12	16.74	20.69	26.39	20.07	16.3033	22.3833	0.457258	0.000780793	0.019544	LOC18094225	regulator of nonsense transcripts 1 homolog, transcript variant X1	Genetic Information Processing;Genetic Information Processing	Translation;Translation	ko03013//RNA transport;ko03015//mRNA surveillance pathway	K14326;K14326	GO:0044424//intracellular part	GO:0003676//nucleic acid binding;GO:0017111//nucleoside-triphosphatase activity;GO:0032550//purine ribonucleoside binding;GO:0046914//transition metal ion binding	-
ncbi_7454257	4619	9224	5205	8305	9385	6448	79.44	115.84	95.29	146.46	175.32	120.53	96.8567	147.437	0.606172	0.000781668	0.0195481	LOC7454257	inactive beta-amylase 9	-	-	-	-	-	GO:0016160//amylase activity	GO:0044238//primary metabolic process
ncbi_7494367	70	54	74	130	157	115	1.2	0.68	1.35	2.3	2.94	2.15	1.07667	2.46333	1.19404	0.000782338	0.0195481	LOC7494367	protein NRT1/ PTR FAMILY 5.9	-	-	-	-	-	-	GO:0051234//establishment of localization
ncbi_7457168	345	596	314	511	528	522	2.59	3.3	2.5	3.92	4.42	4.24	2.79667	4.19333	0.584389	0.000784534	0.0195857	LOC7457168	myosin-1, transcript variant X1	-	-	-	-	GO:0015629//actin cytoskeleton	GO:0017111//nucleoside-triphosphatase activity;GO:0032550//purine ribonucleoside binding	-
ncbi_7461725	221	382	281	401	363	355	3.31	4.17	4.47	6.16	5.9	5.77	3.98333	5.94333	0.577296	0.000785696	0.0195974	LOC7461725	ankyrin repeat and zinc finger domain-containing protein 1, transcript variant X2	-	-	-	-	-	-	-
ncbi_7473164	1108	1865	1273	1629	2296	1536	24.77	30.47	30.29	37.37	55.79	37.35	28.51	43.5033	0.609658	0.000787007	0.0196128	LOC7473164	F-box protein At5g49610, transcript variant X1	-	-	-	-	-	-	-
ncbi_7463888	142	198	114	236	186	266	1.9	1.93	1.62	3.24	2.7	3.87	1.81667	3.27	0.847997	0.000797268	0.0198511	LOC7463888	uncharacterized LOC7463888	-	-	-	-	-	-	-
ncbi_18105041	1320	1852	961	704	886	601	25.36	25.98	19.65	13.87	18.49	12.55	23.6633	14.97	-0.660579	0.000807299	0.0200832	LOC18105041	homeobox-leucine zipper protein HAT3	-	-	-	-	GO:0043231//intracellular membrane-bounded organelle	GO:0001071//nucleic acid binding transcription factor activity;GO:0003677//DNA binding	GO:0010468//regulation of gene expression;GO:0034645//cellular macromolecule biosynthetic process
ncbi_18106790	635	751	618	908	782	839	12.55	10.84	13	18.4	16.78	18.02	12.13	17.7333	0.547884	0.000812927	0.0202054	LOC18106790	probable aminotransferase TAT2	Metabolism;Metabolism;Metabolism;Metabolism;Metabolism;Metabolism;Metabolism;Metabolism;Metabolism;Metabolism	Global and overview maps;Global and overview maps;Global and overview maps;Amino acid metabolism;Amino acid metabolism;Amino acid metabolism;Amino acid metabolism;Metabolism of cofactors and vitamins;Biosynthesis of other secondary metabolites;Biosynthesis of other secondary metabolites	ko01100//Metabolic pathways;ko01110//Biosynthesis of secondary metabolites;ko01230//Biosynthesis of amino acids;ko00270//Cysteine and methionine metabolism;ko00350//Tyrosine metabolism;ko00400//Phenylalanine, tyrosine and tryptophan biosynthesis;ko00360//Phenylalanine metabolism;ko00130//Ubiquinone and other terpenoid-quinone biosynthesis;ko00950//Isoquinoline alkaloid biosynthesis;ko00960//Tropa…	K00815;K00815;K00815;K00815;K00815;K00815;K00815;K00815;K00815;K00815	-	GO:0043168//anion binding;GO:0070546//L-phenylalanine aminotransferase activity;GO:0070547//L-tyrosine aminotransferase activity	GO:0019752//carboxylic acid metabolic process
ncbi_7468923	1	18	10	63	18	73	0.02	0.22	0.18	1.08	0.33	1.33	0.14	0.913333	2.70571	0.000820905	0.0203858	LOC7468923	cytokinin dehydrogenase 1	Metabolism	Metabolism of terpenoids and polyketides	ko00908//Zeatin biosynthesis	K00279	-	GO:0000166//nucleotide binding;GO:0016616//oxidoreductase activity, acting on the CH-OH group of donors, NAD or NADP as acceptor;GO:0016645//oxidoreductase activity, acting on the CH-NH group of donors	GO:0006725//cellular aromatic compound metabolic process;GO:0044710//single-organism metabolic process
ncbi_7477049	26	48	33	234	25	156	0.35	0.48	0.48	3.26	0.37	2.28	0.436667	1.97	2.17359	0.000823561	0.0204338	LOC7477049	serine/threonine protein phosphatase 2A 57 kDa regulatory subunit B' theta isoform, transcript variant X1	Genetic Information Processing	Translation	ko03015//mRNA surveillance pathway	K11584	-	GO:0019888//protein phosphatase regulator activity	GO:0019222//regulation of metabolic process;GO:0050794//regulation of cellular process
MSTRG.19366	24	34	43	72	60	112	0.78	0.81	1.48	2.39	2.11	3.95	1.02333	2.81667	1.46071	0.000828228	0.0205316	Redox2	PREDICTED: LOW QUALITY PROTEIN: methylecgonone reductase-like [Populus euphratica]	-	-	-	-	GO:0044444//cytoplasmic part	GO:0016616//oxidoreductase activity, acting on the CH-OH group of donors, NAD or NADP as acceptor;GO:0016746//transferase activity, transferring acyl groups	GO:0009710//tropane alkaloid biosynthetic process;GO:0009822//alkaloid catabolic process;GO:0044710//single-organism metabolic process
ncbi_18098996	435	624	362	245	297	261	6.66	6.99	5.9	3.86	4.94	4.35	6.51667	4.38333	-0.572106	0.000830263	0.0205641	LOC18098996	flowering locus K homology domain, transcript variant X1	-	-	-	-	-	GO:0003676//nucleic acid binding	-
ncbi_7459033	642	969	522	862	907	840	8.07	8.77	6.79	10.55	12.19	10.65	7.87667	11.13	0.498796	0.000837821	0.0207331	LOC7459033	cyclin-T1-4, transcript variant X1	-	-	-	-	-	GO:0019900//kinase binding	GO:0010468//regulation of gene expression
ncbi_18101119	112	146	113	156	186	200	1.8	1.71	1.93	2.58	3.26	3.5	1.81333	3.11333	0.779816	0.000842381	0.0208072	LOC18101119	probable N-acetyltransferase HLS1	-	-	-	-	-	GO:0003824//catalytic activity	-
ncbi_7476368	128	167	118	52	76	60	3.36	3.2	3.29	1.4	2.18	1.72	3.28333	1.76667	-0.894131	0.000842979	0.0208072	LOC7476368	syntaxin-61	Genetic Information Processing	Folding, sorting and degradation	ko04130//SNARE interactions in vesicular transport	K08500	-	-	-
ncbi_7481531	405	522	383	731	599	479	17.75	16.68	17.84	32.83	28.48	22.79	17.4233	28.0333	0.686123	0.000843019	0.0208072	LOC7481531	PGR5-like protein 1B, chloroplastic	-	-	-	-	-	-	-
ncbi_7462948	213	561	164	39	93	127	4.16	7.99	3.4	0.78	1.97	2.69	5.18333	1.81333	-1.51524	0.000851592	0.0210005	LOC7462948	BURP domain protein RD22, transcript variant X1	-	-	-	-	-	-	-
MSTRG.836	235	452	438	203	141	165	11.2	15.73	22.22	9.92	7.3	8.55	16.3833	8.59	-0.931499	0.000852842	0.0210028	tlp	thaumatin-like protein [Populus alba]	-	-	-	-	-	GO:0005488//binding	GO:0050832//defense response to fungus
ncbi_7475801	456	741	474	685	625	634	3.12	3.56	3.39	4.84	4.52	4.58	3.35667	4.64667	0.469167	0.000853169	0.0210028	LOC7475801	uncharacterized LOC7475801, transcript variant X1	-	-	-	-	-	-	-
ncbi_18106628	214	548	371	629	896	418	9.09	17.01	16.78	27.41	41.36	19.31	14.2933	29.36	1.03851	0.000854845	0.0210258	LOC18106628	15.7 kDa heat shock protein, peroxisomal	Genetic Information Processing	Folding, sorting and degradation	ko04141//Protein processing in endoplasmic reticulum	K13993	GO:0044439//peroxisomal part	-	GO:0000302//response to reactive oxygen species;GO:0009642//response to light intensity;GO:0044267//cellular protein metabolic process
ncbi_18097456	224	330	202	355	321	300	1.3	1.42	1.25	2.15	2.04	1.9	1.32333	2.03	0.617303	0.000859844	0.0211304	LOC18097456	ABC transporter C family member 12, transcript variant X1	-	-	-	-	-	-	-
ncbi_7478359	941	1450	952	1173	1506	1244	12.97	14.46	13.78	16.26	22.24	18.65	13.7367	19.05	0.471759	0.000860898	0.0211379	LOC7478359	polyadenylate-binding protein-interacting protein 3, transcript variant X1	-	-	-	-	-	-	-
ncbi_7457634	197	375	239	321	378	339	5.37	7.47	6.95	8.97	11.19	10.04	6.59667	10.0667	0.609777	0.000864716	0.0212133	LOC7457634	BOI-related E3 ubiquitin-protein ligase 1	-	-	-	-	-	-	-
ncbi_7467707	986	1009	1331	540	638	537	9.37	7	13.46	5.26	6.58	5.54	9.94333	5.79333	-0.779336	0.000866292	0.0212197	LOC7467707	probable inactive leucine-rich repeat receptor-like protein kinase At3g03770	-	-	-	-	-	GO:0016628//oxidoreductase activity, acting on the CH-CH group of donors, NAD or NADP as acceptor;GO:0016772//transferase activity, transferring phosphorus-containing groups;GO:0032550//purine ribonucleoside binding	GO:0006464//cellular protein modification process;GO:0006796//phosphate-containing compound metabolic process;GO:0044710//single-organism metabolic process
ncbi_7482856	1977	3929	1806	3512	7013	2775	25.88	37.55	25.16	47.13	99.69	39.48	29.53	62.1	1.07241	0.000866477	0.0212197	LOC7482856	putative uncharacterized protein DDB_G0268364	-	-	-	-	-	-	-
ncbi_7487314	311	382	228	149	139	176	7.9	7.09	6.18	3.88	3.84	4.85	7.05667	4.19	-0.752037	0.000874669	0.0213981	LOC7487314	E3 ubiquitin-protein ligase AIRP2, transcript variant X1	-	-	-	-	-	GO:0046914//transition metal ion binding	GO:0006787//porphyrin-containing compound catabolic process
ncbi_18104457	170	207	225	65	113	84	5.39	4.79	7.6	2.11	3.89	2.9	5.92667	2.96667	-0.998378	0.000875275	0.0213981	LOC18104457	50S ribosomal protein L21, chloroplastic, transcript variant X1	Genetic Information Processing	Translation	ko03010//Ribosome	K02888	GO:0005622//intracellular	-	-
ncbi_18095938	714	850	582	262	482	298	15.08	13.11	13.09	5.68	11.06	6.84	13.76	7.86	-0.807879	0.000879277	0.0214774	LOC18095938	chloroplastic lipocalin	-	-	-	-	GO:0044434//chloroplast part;GO:0044436//thylakoid part	-	-
ncbi_7491780	293	435	450	205	207	205	1.75	1.89	2.85	1.25	1.34	1.33	2.16333	1.30667	-0.727365	0.000885772	0.0216174	LOC7491780	pentatricopeptide repeat-containing protein At3g18110, chloroplastic	-	-	-	-	-	-	-
ncbi_7485633	350	651	430	146	264	259	6.14	8.56	8.04	2.61	5.02	4.89	7.58	4.17333	-0.860998	0.00088852	0.0216658	LOC7485633	serine/threonine-protein kinase BSK1, transcript variant X1	Environmental Information Processing	Signal transduction	ko04075//Plant hormone signal transduction	K14500	-	GO:0016772//transferase activity, transferring phosphorus-containing groups;GO:0032550//purine ribonucleoside binding	GO:0006464//cellular protein modification process;GO:0006796//phosphate-containing compound metabolic process
ncbi_7462259	69	147	71	146	134	187	1.67	2.6	1.83	3.63	3.53	4.92	2.03333	4.02667	0.985739	0.000890822	0.0216918	LOC7462259	putative cyclin-dependent serine/threonine-protein kinase DDB_G0272797/DDB_G0274007	-	-	-	-	-	-	-
ncbi_7481492	227	360	351	483	399	444	4.12	4.73	6.71	8.91	7.88	8.68	5.18667	8.49	0.710957	0.00089112	0.0216918	LOC7481492	transcription factor DIVARICATA, transcript variant X3	-	-	-	-	GO:0043231//intracellular membrane-bounded organelle	GO:0001071//nucleic acid binding transcription factor activity;GO:0005488//binding	GO:0010468//regulation of gene expression
ncbi_7489467	53	44	68	11	14	19	1.3	0.79	1.79	0.27	0.36	0.52	1.29333	0.383333	-1.75442	0.000896731	0.0218097	LOC7489467	class V chitinase	Metabolism;Metabolism	Global and overview maps;Carbohydrate metabolism	ko01100//Metabolic pathways;ko00520//Amino sugar and nucleotide sugar metabolism	K01183;K01183	-	GO:0004553//hydrolase activity, hydrolyzing O-glycosyl compounds	GO:0006026//aminoglycan catabolic process;GO:0044238//primary metabolic process
ncbi_18102352	1354	1949	1361	1048	1079	1046	22.75	23.91	24.34	18.05	19.69	19.1	23.6667	18.9467	-0.320912	0.000906543	0.0220294	LOC18102352	uncharacterized LOC18102352	-	-	-	-	-	-	-
ncbi_18102977	536	724	635	750	927	728	4.96	5.07	6.24	7.1	9.27	7.58	5.42333	7.98333	0.557811	0.000908081	0.0220478	LOC18102977	katanin p80 WD40 repeat-containing subunit B1 homolog, transcript variant X1	-	-	-	-	GO:0015630//microtubule cytoskeleton;GO:0043234//protein complex;GO:0044430//cytoskeletal part	-	-
ncbi_7458387	5	12	16	0	0	0	0.04	0.08	0.15	0	0	0	0.09	0.001	-6.49185	0.000915271	0.0222034	LOC7458387	topless-related protein 1	-	-	-	-	-	-	-
ncbi_18100385	163	364	271	56	103	136	1.33	2.18	2.36	0.47	0.91	1.21	1.95667	0.863333	-1.18041	0.000923482	0.0223834	LOC18100385	receptor-like serine/threonine-protein kinase ALE2, transcript variant X7	-	-	-	-	-	-	-
ncbi_7479183	266	351	196	401	365	343	3.29	3.18	2.58	5.1	4.91	4.62	3.01667	4.87667	0.69294	0.000924951	0.0223998	LOC7479183	ABC transporter G family member 11	-	-	-	-	-	GO:0015604//organic phosphonate transmembrane transporter activity;GO:0017111//nucleoside-triphosphatase activity;GO:0032550//purine ribonucleoside binding	GO:0044765//single-organism transport
ncbi_7476301	1607	1294	1718	947	625	524	34.57	20.33	39.34	20.89	14.6	12.25	31.4133	15.9133	-0.981141	0.000927148	0.0224338	LOC7476301	GDSL esterase/lipase At1g29670	-	-	-	-	-	GO:0016787//hydrolase activity	-
ncbi_7496516	385	534	394	264	268	271	12.09	12.26	13.16	8.5	9.14	9.24	12.5033	8.96	-0.480742	0.000931406	0.0225176	LOC7496516	probable 3-beta-hydroxysteroid-Delta(8),Delta(7)-isomerase	Metabolism;Metabolism;Metabolism	Global and overview maps;Global and overview maps;Lipid metabolism	ko01100//Metabolic pathways;ko01110//Biosynthesis of secondary metabolites;ko00100//Steroid biosynthesis	K01824;K01824;K01824	GO:0031090//organelle membrane;GO:0043231//intracellular membrane-bounded organelle	GO:0016863//intramolecular oxidoreductase activity, transposing C=C bonds	GO:0006637//acyl-CoA metabolic process;GO:0016129//phytosteroid biosynthetic process;GO:0035556//intracellular signal transduction;GO:0060147//regulation of posttranscriptional gene silencing
ncbi_18107442	460	665	427	668	765	545	9.08	9.59	8.97	13.54	16.41	11.69	9.21333	13.88	0.591212	0.000933041	0.0225379	LOC18107442	F-box/FBD/LRR-repeat protein At1g13570, transcript variant X1	-	-	-	-	-	-	-
ncbi_7472731	2170	3578	2073	3003	3564	2700	24.07	28.98	24.48	34.16	42.94	32.55	25.8433	36.55	0.500079	0.000937023	0.0226148	LOC7472731	uncharacterized LOC7472731	-	-	-	-	-	-	-
ncbi_18100307	544	914	721	845	853	1084	13.12	16.1	18.51	20.9	22.35	28.42	15.91	23.89	0.586473	0.000940551	0.0226806	LOC18100307	protein MARD1	-	-	-	-	-	-	-
ncbi_7463631	77	94	110	32	44	26	1.41	1.26	2.15	0.6	0.88	0.52	1.60667	0.666667	-1.26903	0.000941715	0.0226893	LOC7463631	vicilin-like antimicrobial peptides 2-2	-	-	-	-	-	-	-
ncbi_18100334	5836	10372	5172	3856	3483	4601	140.15	181.89	132.21	94.96	90.85	120.1	151.417	101.97	-0.570379	0.000949357	0.022854	LOC18100334	thiol protease aleurain	-	-	-	-	-	-	-
ncbi_7482574	1827	2874	1289	3183	2090	4181	26.81	30.8	20.14	47.9	33.31	66.69	25.9167	49.3	0.927707	0.000952124	0.0228997	LOC7482574	CBL-interacting protein kinase 2	-	-	-	-	-	GO:0004672//protein kinase activity;GO:0032550//purine ribonucleoside binding	GO:0006464//cellular protein modification process;GO:0006796//phosphate-containing compound metabolic process;GO:0050794//regulation of cellular process
ncbi_112326879	3546	3633	3005	5223	4649	3886	132.14	98.87	119.23	199.59	188.2	157.41	116.747	181.733	0.638442	0.000952872	0.0228997	LOC112326879	auxin-binding protein ABP19a-like	-	-	-	-	-	GO:0003824//catalytic activity;GO:0046914//transition metal ion binding	GO:0006801//superoxide metabolic process;GO:0044710//single-organism metabolic process
ncbi_18105715	224	311	204	66	99	144	4.94	5	4.69	1.47	2.37	3.4	4.87667	2.41333	-1.01487	0.000954035	0.0229082	LOC18105715	ASC1-like protein, transcript variant X1	Metabolism;Metabolism	Global and overview maps;Lipid metabolism	ko01100//Metabolic pathways;ko00600//Sphingolipid metabolism	K23727;K23727	GO:0031224//intrinsic component of membrane	-	-
ncbi_7479236	308	517	317	471	429	504	8.23	10.09	9.01	12.9	12.45	14.64	9.11	13.33	0.549154	0.000955121	0.0229148	LOC7479236	zinc finger A20 and AN1 domain-containing stress-associated protein 1	-	-	-	-	-	-	-
ncbi_18099181	709	961	706	1376	855	1046	14.35	14.21	15.22	28.57	18.8	23.02	14.5933	23.4633	0.685099	0.000961603	0.0230508	LOC18099181	thaumatin-like protein 1	-	-	-	-	-	-	-
ncbi_18094124	5728	9021	5717	7532	10041	7142	67.41	77.54	71.6	90.71	127.97	91.31	72.1833	103.33	0.517522	0.000964563	0.0230974	LOC18094124	inactive poly [ADP-ribose] polymerase RCD1, transcript variant X1	-	-	-	-	-	-	-
ncbi_7454932	1466	2117	1293	920	1128	994	25.45	26.84	23.9	16.38	21.27	18.76	25.3967	18.8033	-0.433651	0.000965181	0.0230974	LOC7454932	oxysterol-binding protein-related protein 3B	-	-	-	-	-	-	-
ncbi_7491915	250	457	305	430	409	401	6.71	8.95	8.7	11.82	11.9	11.67	8.12	11.7967	0.538828	0.000968043	0.0231464	LOC7491915	phytochrome-interacting ankyrin-repeat protein 2	-	-	-	-	-	-	-
ncbi_7482634	923	1337	738	553	208	441	5.29	5.59	4.5	3.25	1.3	2.74	5.12667	2.43	-1.07706	0.000971317	0.0232051	LOC7482634	sister chromatid cohesion protein PDS5 homolog A, transcript variant X1	-	-	-	-	-	-	-
ncbi_7496609	562	855	598	820	718	800	8.96	9.96	10.15	13.41	12.45	13.88	9.69	13.2467	0.451061	0.000977859	0.0233416	LOC7496609	dicarboxylate transporter 2.1, chloroplastic	-	-	-	-	GO:0009528//plastid inner membrane;GO:0031224//intrinsic component of membrane;GO:0031976//plastid thylakoid	GO:0015140//malate transmembrane transporter activity	GO:0006536//glutamate metabolic process;GO:0015729//oxaloacetate transport;GO:0015743//malate transport;GO:0015813//L-glutamate transport;GO:0030001//metal ion transport;GO:0051707//response to other organism
ncbi_7482272	1494	3745	1481	3276	2626	3766	39.75	72.76	41.95	89.4	75.89	108.91	51.4867	91.4	0.827995	0.000980356	0.0233815	LOC7482272	glucan endo-1,3-beta-glucosidase, basic vacuolar isoform	-	-	-	-	-	GO:0016787//hydrolase activity	GO:0044238//primary metabolic process
ncbi_7460089	628	1092	831	524	509	530	23.51	29.85	33.12	20.12	20.7	21.57	28.8267	20.7967	-0.471052	0.000981243	0.023383	LOC7460089	succinate dehydrogenase subunit 6, mitochondrial	-	-	-	-	-	-	-
ncbi_18098359	370	486	395	508	535	480	7.04	6.75	8	9.9	11.04	9.92	7.26333	10.2867	0.502072	0.000986385	0.0234857	LOC18098359	uncharacterized LOC18098359	-	-	-	-	-	GO:0016740//transferase activity	GO:0005982//starch metabolic process;GO:0005984//disaccharide metabolic process;GO:0006090//pyruvate metabolic process;GO:0006468//protein phosphorylation;GO:0009416//response to light stimulus;GO:0009893//positive regulation of metabolic process;GO:0043269//regulation of ion transport
MSTRG.9606	21751	25121	21812	13369	11893	15820	203.29	171.45	217.01	128.13	120.73	160.71	197.25	136.523	-0.530878	0.000992268	0.023606	atpA	Phosphoribulokinase / Uridine kinase family, partial [Prunus dulcis]	Metabolism;Metabolism;Metabolism	Global and overview maps;Energy metabolism;Energy metabolism	ko01100//Metabolic pathways;ko00190//Oxidative phosphorylation;ko00195//Photosynthesis	K02111;K02111;K02111	GO:0009526//plastid envelope;GO:0019866//organelle inner membrane;GO:0031976//plastid thylakoid;GO:0033178//proton-transporting two-sector ATPase complex, catalytic domain;GO:0044434//chloroplast part;GO:0044436//thylakoid part	GO:0015078//hydrogen ion transmembrane transporter activity;GO:0019829//cation-transporting ATPase activity;GO:0032550//purine ribonucleoside binding;GO:0046914//transition metal ion binding	GO:0006091//generation of precursor metabolites and energy;GO:0006175//dATP biosynthetic process;GO:0006754//ATP biosynthetic process;GO:0006950//response to stress;GO:0009617//response to bacterium;GO:0015988//energy coupled proton transmembrane transport, against electrochemical gradient;GO:0032774//RNA biosynthetic process;GO:0040007//growth;GO:0042546//cell wall biogenesis;GO:0051273//beta-gl…
ncbi_18097658	529	773	643	384	418	403	20.19	21.55	26.13	15.03	17.33	16.72	22.6233	16.36	-0.467639	0.000994071	0.0236278	LOC18097658	uncharacterized LOC18097658	-	-	-	-	-	-	-
ncbi_7476334	216	482	227	389	426	448	2.76	4.5	3.09	5.1	5.92	6.23	3.45	5.75	0.736966	0.000994856	0.0236278	LOC7476334	calmodulin-binding receptor kinase CaMRLK	-	-	-	-	-	GO:0016772//transferase activity, transferring phosphorus-containing groups;GO:0032550//purine ribonucleoside binding	GO:0003006//developmental process involved in reproduction;GO:0006464//cellular protein modification process;GO:0006796//phosphate-containing compound metabolic process;GO:0009814//defense response, incompatible interaction
ncbi_7460661	121	158	42	40	12	17	1.41	1.35	0.52	0.48	0.16	0.21	1.09333	0.283333	-1.94816	0.000997929	0.023681	LOC7460661	CTP synthase	Metabolism;Metabolism	Global and overview maps;Nucleotide metabolism	ko01100//Metabolic pathways;ko00240//Pyrimidine metabolism	K01937;K01937	GO:0044444//cytoplasmic part	GO:0016879//ligase activity, forming carbon-nitrogen bonds;GO:0032550//purine ribonucleoside binding	GO:0000469//cleavage involved in rRNA processing;GO:0006241//CTP biosynthetic process;GO:0009064//glutamine family amino acid metabolic process
ncbi_18099921	175	322	249	130	138	93	3.68	4.94	5.57	2.8	3.15	2.12	4.73	2.69	-0.814234	0.00100267	0.0237611	LOC18099921	heptahelical transmembrane protein 1	-	-	-	-	-	-	-
ncbi_18110172	92	134	88	31	24	54	1.62	1.73	1.65	0.57	0.46	1.04	1.66667	0.69	-1.2723	0.00100298	0.0237611	LOC18110172	cytochrome P450 89A2	-	-	-	-	-	-	-
ncbi_7472135	348	372	236	188	105	120	35.47	27.68	25.6	19.65	11.62	13.29	29.5833	14.8533	-0.993998	0.00100394	0.0237637	LOC7472135	chaperone protein dnaJ 11, chloroplastic	-	-	-	-	-	-	-
ncbi_7461685	72	223	267	58	51	63	1.04	2.36	4.12	0.85	0.81	1	2.50667	0.886667	-1.49931	0.00100687	0.0237954	LOC7461685	ABC transporter G family member 11	-	-	-	-	-	GO:0015604//organic phosphonate transmembrane transporter activity;GO:0017111//nucleoside-triphosphatase activity;GO:0032550//purine ribonucleoside binding	GO:0044765//single-organism transport
ncbi_7494041	100	205	119	191	187	242	1.23	1.84	1.55	2.41	2.5	3.23	1.54	2.71333	0.817136	0.0010072	0.0237954	LOC7494041	NAC domain-containing protein 53, transcript variant X1	-	-	-	-	-	-	-
ncbi_112328606	72	115	84	9	38	27	3.01	3.51	3.72	0.38	1.72	1.21	3.41333	1.10333	-1.62931	0.00100779	0.0237954	LOC112328606	heavy metal-associated isoprenylated plant protein 26-like	-	-	-	-	-	GO:0043169//cation binding	-
ncbi_7463201	66	110	53	151	101	139	2.47	3.01	2.11	5.8	4.11	5.66	2.53	5.19	1.0366	0.00100893	0.0238023	LOC7463201	uncharacterized LOC7463201	-	-	-	-	-	-	-
ncbi_7470185	482	662	381	275	299	297	7.85	7.9	6.61	4.62	5.29	5.25	7.45333	5.05333	-0.56065	0.00101184	0.0238511	LOC7470185	integrin-linked protein kinase 1, transcript variant X1	-	-	-	-	-	GO:0004713//protein tyrosine kinase activity;GO:0032550//purine ribonucleoside binding	GO:0006468//protein phosphorylation;GO:0010646//regulation of cell communication
ncbi_7477960	1920	2909	1761	1232	1101	1513	44.36	49.08	43.32	29.18	27.62	38	45.5867	31.6	-0.528687	0.00102798	0.0242114	LOC7477960	patatin-like protein 2	-	-	-	-	-	GO:0003824//catalytic activity	GO:0006629//lipid metabolic process
ncbi_18106055	25	26	20	88	32	80	0.46	0.35	0.39	1.65	0.64	1.59	0.4	1.29333	1.69302	0.00103711	0.0244062	LOC18106055	anthocyanidin 3-O-glucosyltransferase 6	-	-	-	-	-	-	-
ncbi_18106529	170	326	186	21	77	97	2.37	3.32	2.76	0.3	1.17	1.47	2.81667	0.98	-1.52314	0.00104093	0.0244756	LOC18106529	cold-responsive protein kinase 1	-	-	-	-	-	GO:0004702//receptor signaling protein serine/threonine kinase activity;GO:0032550//purine ribonucleoside binding	GO:0032147//activation of protein kinase activity
ncbi_7485422	342	446	333	481	458	432	4.66	4.44	4.83	6.72	6.78	6.4	4.64333	6.63333	0.514573	0.00105916	0.0248837	LOC7485422	ATPase WRNIP1	-	-	-	-	-	GO:0017111//nucleoside-triphosphatase activity;GO:0097159//organic cyclic compound binding;GO:1901363//heterocyclic compound binding	-
ncbi_18105076	94	253	255	380	376	318	1.84	3.58	5.29	7.63	7.96	6.75	3.57	7.44667	1.06067	0.00106028	0.0248894	LOC18105076	RGG repeats nuclear RNA binding protein A, transcript variant X1	-	-	-	-	-	-	-
ncbi_7489694	14	42	18	52	93	44	0.28	0.62	0.39	1.07	2.04	0.96	0.43	1.35667	1.65766	0.00106388	0.0249511	LOC7489694	plant cysteine oxidase 2	-	-	-	-	-	-	-
ncbi_7462293	487	724	448	730	730	580	26.8	29.1	26.25	41.2	43.64	34.69	27.3833	39.8433	0.54104	0.00106519	0.0249511	LOC7462293	uncharacterized LOC7462293	-	-	-	-	-	-	-
MSTRG.10133	51	95	64	23	26	28	1.9	2.53	2.49	0.88	1.06	1.11	2.30667	1.01667	-1.18196	0.00106794	0.0249511	VPS2.3	PREDICTED: vacuolar protein sorting-associated protein 2 homolog 3-like [Populus euphratica]	Cellular Processes	Transport and catabolism	ko04144//Endocytosis	K12192	GO:0036452//ESCRT complex	GO:0005488//binding	GO:0006305//DNA alkylation;GO:0007017//microtubule-based process;GO:0008104//protein localization;GO:0034968//histone lysine methylation;GO:1902410//mitotic cytokinetic process;GO:1902582//single-organism intracellular transport
ncbi_7477691	226	322	249	365	517	297	9.27	9.65	10.88	15.33	23.03	13.23	9.93333	17.1967	0.791779	0.00106815	0.0249511	LOC7477691	uncharacterized LOC7477691	-	-	-	-	-	-	-
ncbi_7491307	1250	2025	1251	1649	1829	1567	50.27	59.47	53.56	68.01	79.9	68.5	54.4333	72.1367	0.406242	0.00106817	0.0249511	LOC7491307	nucleolar protein 16	-	-	-	-	-	-	-
ncbi_7460576	138	153	116	54	70	30	2.49	2.02	2.23	1	1.37	0.58	2.24667	0.983333	-1.19203	0.0010687	0.0249511	LOC7460576	zinc finger protein CONSTANS-LIKE 15, transcript variant X1	-	-	-	-	-	-	-
ncbi_7469083	3261	3743	3638	2020	2453	1749	56.52	47.38	67.13	35.9	46.18	32.95	57.01	38.3433	-0.572239	0.00106908	0.0249511	LOC7469083	glucose-1-phosphate adenylyltransferase large subunit 3, chloroplastic/amyloplastic	Metabolism;Metabolism;Metabolism;Metabolism	Global and overview maps;Global and overview maps;Carbohydrate metabolism;Carbohydrate metabolism	ko01100//Metabolic pathways;ko01110//Biosynthesis of secondary metabolites;ko00500//Starch and sucrose metabolism;ko00520//Amino sugar and nucleotide sugar metabolism	K00975;K00975;K00975;K00975	GO:0009526//plastid envelope;GO:0009532//plastid stroma	GO:0032550//purine ribonucleoside binding;GO:0070566//adenylyltransferase activity	GO:0005977//glycogen metabolic process;GO:0005982//starch metabolic process;GO:0006739//NADP metabolic process;GO:0009639//response to red or far red light;GO:0009658//chloroplast organization;GO:0009668//plastid membrane organization;GO:0016072//rRNA metabolic process
ncbi_18100198	29	38	15	70	46	80	0.6	0.58	0.33	1.5	1.04	1.81	0.503333	1.45	1.52647	0.00107654	0.0250933	LOC18100198	putative serine/threonine-protein kinase	-	-	-	-	-	GO:0004713//protein tyrosine kinase activity;GO:0032550//purine ribonucleoside binding	GO:0006468//protein phosphorylation
ncbi_7476909	90	55	21	6	16	6	3.75	1.67	0.93	0.26	0.72	0.27	2.11667	0.416667	-2.34483	0.00107695	0.0250933	LOC7476909	ethylene-responsive transcription factor ERF098	-	-	-	-	-	-	-
ncbi_7487186	531	841	541	346	400	419	7.16	8.6	7.91	4.73	5.87	6.08	7.89	5.56	-0.50494	0.00108071	0.0251602	LOC7487186	serine/threonine protein phosphatase 2A regulatory subunit B''beta, transcript variant X1	Genetic Information Processing	Translation	ko03015//mRNA surveillance pathway	K11583	-	-	-
ncbi_7478736	567	815	593	415	319	415	7.27	7.62	8.08	5.45	4.44	5.78	7.65667	5.22333	-0.551746	0.00108359	0.0252065	LOC7478736	vacuolar-sorting receptor 3	-	-	-	-	-	-	-
ncbi_18098655	5830	7243	4761	8369	12241	6059	253.8	230.27	220.64	373.62	578.9	286.71	234.903	413.077	0.814342	0.00108508	0.0252205	LOC18098655	dormancy-associated protein homolog 3, transcript variant X3	-	-	-	-	-	-	-
ncbi_7480030	140	968	407	951	1318	869	2.22	11.22	6.88	15.48	22.73	15	6.77333	17.7367	1.3888	0.00108969	0.025297	LOC7480030	protein MARD1	-	-	-	-	-	-	-
ncbi_7454876	461	815	421	793	610	957	9.02	11.67	8.78	15.94	12.98	20.35	9.82333	16.4233	0.741462	0.00109016	0.025297	LOC7454876	hydroxymethylglutaryl-CoA lyase, mitochondrial, transcript variant X2	Metabolism;Metabolism;Cellular Processes;Metabolism;Metabolism;Metabolism	Global and overview maps;Global and overview maps;Transport and catabolism;Amino acid metabolism;Carbohydrate metabolism;Lipid metabolism	ko01100//Metabolic pathways;ko01110//Biosynthesis of secondary metabolites;ko04146//Peroxisome;ko00280//Valine, leucine and isoleucine degradation;ko00650//Butanoate metabolism;ko00072//Synthesis and degradation of ketone bodies	K01640;K01640;K01640;K01640;K01640;K01640	-	GO:0003824//catalytic activity	-
ncbi_18095058	5696	5495	6724	3536	3357	2083	81.22	57.21	102.05	51.69	51.99	32.29	80.16	45.3233	-0.822629	0.00109631	0.0254005	LOC18095058	phosphomethylpyrimidine synthase, chloroplastic, transcript variant X1	Metabolism;Metabolism	Global and overview maps;Metabolism of cofactors and vitamins	ko01100//Metabolic pathways;ko00730//Thiamine metabolism	K03147;K03147	-	-	-
MSTRG.22085	5	4	4	33	18	15	0.27	0.16	0.23	1.8	1.04	0.87	0.22	1.23667	2.49088	0.0010975	0.0254005	--	mitogen-activated protein kinase kinase kinase 17-like [Hevea brasiliensis]	-	-	-	-	-	-	-
ncbi_18102757	498	780	543	712	665	693	2.98	3.41	3.47	4.38	4.33	4.52	3.28667	4.41	0.424154	0.00109781	0.0254005	LOC18102757	probable lysine-specific demethylase ELF6	-	-	-	-	-	-	-
ncbi_7482227	3	6	1	17	23	16	0.11	0.16	0.04	0.65	0.94	0.65	0.103333	0.746667	2.85316	0.00109871	0.0254005	LOC7482227	basic leucine zipper 43	-	-	-	-	-	GO:0003677//DNA binding	GO:0010468//regulation of gene expression
ncbi_7486651	823	1327	912	1064	1179	1125	23.19	27.3	27.35	30.74	36.08	34.45	25.9467	33.7567	0.379623	0.00109912	0.0254005	LOC7486651	elongation factor 1-beta 1	-	-	-	-	-	-	-
ncbi_18107459	3216	4567	3376	3846	4281	3860	15.85	16.5	17.71	19.92	23.14	20.77	16.6867	21.2767	0.350576	0.0011	0.0254005	LOC18107459	cell morphogenesis protein PAG1, transcript variant X1	-	-	-	-	-	-	-
ncbi_7484430	129	308	145	261	360	256	3.84	6.69	4.59	7.96	11.63	8.28	5.04	9.29	0.882255	0.00110188	0.0254231	LOC7484430	high-affinity nitrate transporter 3.1	-	-	-	-	-	-	-
ncbi_7468134	2165	3397	2313	2721	2810	2708	13.5	15.47	15.35	17.4	19.03	18.35	14.7733	18.26	0.305691	0.00110321	0.0254332	LOC7468134	protein GFS12, transcript variant X1	-	-	-	-	-	-	-
ncbi_18097981	200	338	238	304	329	328	9.35	11.54	11.85	14.58	16.71	16.67	10.9133	15.9867	0.550777	0.00111153	0.025604	LOC18097981	stress-response A/B barrel domain-containing protein At5g22580	-	-	-	-	-	-	-
ncbi_112323427	231	364	241	337	328	417	4.62	5.31	5.13	6.91	7.12	9.06	5.02	7.69667	0.616546	0.00111396	0.0256392	LOC112323427	U-box domain-containing protein 8-like	-	-	-	-	-	GO:0003824//catalytic activity;GO:0046914//transition metal ion binding	GO:0032446//protein modification by small protein conjugation
ncbi_7478862	102	150	86	201	186	135	2.36	2.55	2.1	4.81	4.66	3.36	2.33667	4.27667	0.872035	0.00111617	0.0256692	LOC7478862	putative protein TPRXL, transcript variant X1	-	-	-	-	-	-	-
ncbi_7465355	1333	2056	1096	426	845	827	39.55	44.54	34.61	12.96	27.23	26.67	39.5667	22.2867	-0.828105	0.00112203	0.0257831	LOC7465355	ethylene-responsive transcription factor 2	-	-	-	-	-	-	-
ncbi_7477852	16	46	19	116	30	100	0.17	0.36	0.22	1.27	0.35	1.16	0.25	0.926667	1.89012	0.00112515	0.0258338	LOC7477852	uncharacterized LOC7477852, transcript variant X1	-	-	-	-	-	-	-
ncbi_7488146	367	505	377	236	275	242	6.56	6.59	7.17	4.33	5.34	4.7	6.77333	4.79	-0.49984	0.00113068	0.0259397	LOC7488146	protein SRG1	-	-	-	-	-	GO:0016706//oxidoreductase activity, acting on paired donors, with incorporation or reduction of molecular oxygen, 2-oxoglutarate as one donor, and incorporation of one atom each of oxygen into both donors;GO:0043169//cation binding	GO:0051553//flavone biosynthetic process
ncbi_7469546	332	546	351	268	203	208	8.18	9.82	9.21	6.77	5.43	5.57	9.07	5.92333	-0.614693	0.00113511	0.0260203	LOC7469546	2-alkenal reductase (NADP(+)-dependent)	-	-	-	-	-	GO:0016628//oxidoreductase activity, acting on the CH-CH group of donors, NAD or NADP as acceptor	GO:0044710//single-organism metabolic process
ncbi_7459006	39	80	31	147	95	72	0.48	0.71	0.4	1.84	1.27	0.95	0.53	1.35333	1.35245	0.00115064	0.026355	LOC7459006	carbon catabolite repressor protein 4 homolog 6, transcript variant X1	-	-	-	-	-	-	-
ncbi_7457356	366	519	321	231	244	235	5.7	5.9	5.32	3.69	4.14	3.98	5.64	3.93667	-0.518721	0.00115783	0.0264773	LOC7457356	mitogen-activated protein kinase homolog MMK2, transcript variant X1	Organismal Systems;Environmental Information Processing	Environmental adaptation;Signal transduction	ko04626//Plant-pathogen interaction;ko04016//MAPK signaling pathway - plant	K20600;K20600	-	GO:0004702//receptor signaling protein serine/threonine kinase activity;GO:0032550//purine ribonucleoside binding	GO:0006464//cellular protein modification process;GO:0006796//phosphate-containing compound metabolic process
ncbi_7466471	82	102	139	47	39	33	1.95	1.77	3.53	1.15	1.01	0.86	2.41667	1.00667	-1.26343	0.00115786	0.0264773	LOC7466471	uncharacterized LOC7466471, transcript variant X2	-	-	-	-	-	-	-
ncbi_7496884	1032	1921	1221	1635	1613	1484	9.15	12.43	11.52	14.87	15.53	14.3	11.0333	14.9	0.433444	0.00116488	0.0266164	LOC7496884	large proline-rich protein bag6, transcript variant X1	-	-	-	-	-	-	-
ncbi_7466887	382	539	381	281	234	256	5.92	6.25	6.27	4.65	4.12	4.26	6.14667	4.34333	-0.501002	0.00116858	0.0266794	LOC7466887	uncharacterized LOC7466887, transcript variant X1	-	-	-	-	-	-	-
ncbi_7457976	458	1564	526	1377	1365	1232	7.67	19.11	9.37	23.63	24.81	22.41	12.05	23.6167	0.970772	0.00116971	0.0266838	LOC7457976	gibberellin receptor GID1B	Environmental Information Processing	Signal transduction	ko04075//Plant hormone signal transduction	K14493	-	GO:0003824//catalytic activity	-
ncbi_7495133	949	1140	1106	501	656	669	4.35	3.85	5.41	2.38	3.32	3.37	4.53667	3.02333	-0.585493	0.0011731	0.0267395	LOC7495133	protein NETWORKED 1D, transcript variant X7	-	-	-	-	-	-	-
ncbi_7458724	518	657	506	336	375	295	9.91	9.18	10.3	6.59	7.79	6.13	9.79667	6.83667	-0.518998	0.00117515	0.0267646	LOC7458724	probable sarcosine oxidase	Metabolism;Cellular Processes;Metabolism;Metabolism	Global and overview maps;Transport and catabolism;Amino acid metabolism;Amino acid metabolism	ko01100//Metabolic pathways;ko04146//Peroxisome;ko00260//Glycine, serine and threonine metabolism;ko00310//Lysine degradation	K00306;K00306;K00306;K00306	-	GO:0003824//catalytic activity	GO:0006760//folic acid-containing compound metabolic process
ncbi_7454535	511	834	564	376	352	426	8.09	9.65	9.5	6.1	6.05	7.34	9.08	6.49667	-0.482993	0.00118066	0.0268685	LOC7454535	4-coumarate--CoA ligase-like 9	Metabolism;Metabolism;Metabolism;Metabolism	Global and overview maps;Global and overview maps;Biosynthesis of other secondary metabolites;Metabolism of cofactors and vitamins	ko01100//Metabolic pathways;ko01110//Biosynthesis of secondary metabolites;ko00940//Phenylpropanoid biosynthesis;ko00130//Ubiquinone and other terpenoid-quinone biosynthesis	K01904;K01904;K01904;K01904	-	GO:0016703//oxidoreductase activity, acting on single donors with incorporation of molecular oxygen, incorporation of one atom of oxygen (internal monooxygenases or internal mixed function oxidases)	GO:0044710//single-organism metabolic process
ncbi_7486809	13	27	12	0	1	2	0.33	0.5	0.33	0	0.03	0.06	0.386667	0.03	-3.68806	0.00118218	0.0268814	LOC7486809	caffeic acid 3-O-methyltransferase	Metabolism;Metabolism;Metabolism	Global and overview maps;Global and overview maps;Biosynthesis of other secondary metabolites	ko01100//Metabolic pathways;ko01110//Biosynthesis of secondary metabolites;ko00940//Phenylpropanoid biosynthesis	K13066;K13066;K13066	-	-	-
ncbi_7491173	850	1327	959	1197	1294	1065	6.17	7.07	7.58	8.93	10.09	8.44	6.94	9.15333	0.399362	0.00118746	0.0269798	LOC7491173	uncharacterized LOC7491173, transcript variant X1	-	-	-	-	-	-	-
ncbi_7496916	786	1306	862	1066	1178	1038	6.87	8.33	8.02	9.55	11.18	9.86	7.74	10.1967	0.397692	0.00118897	0.0269925	LOC7496916	uncharacterized LOC7496916	-	-	-	-	-	-	-
ncbi_7466273	482	857	606	804	767	710	8.13	10.55	10.86	13.9	14.04	13.01	9.84667	13.65	0.471194	0.0011963	0.0271373	LOC7466273	uncharacterized LOC7466273, transcript variant X1	-	-	-	-	-	-	-
ncbi_7460237	942	1462	1019	1196	1266	1233	4.82	5.46	5.55	6.27	7.03	6.85	5.27667	6.71667	0.348119	0.00120072	0.0272158	LOC7460237	DNA-directed RNA polymerase V subunit 1	-	-	-	-	-	-	-
ncbi_7480928	0	13	0	46	38	28	0	0.2	0	0.96	0.83	0.62	0.0666667	0.803333	3.59096	0.00121062	0.0274182	LOC7480928	3-oxoacyl-[acyl-carrier-protein] reductase 4, transcript variant X1	Metabolism;Metabolism;Metabolism;Metabolism;Metabolism	Global and overview maps;Global and overview maps;Global and overview maps;Lipid metabolism;Metabolism of cofactors and vitamins	ko01100//Metabolic pathways;ko01110//Biosynthesis of secondary metabolites;ko01212//Fatty acid metabolism;ko00061//Fatty acid biosynthesis;ko00780//Biotin metabolism	K00059;K00059;K00059;K00059;K00059	-	-	-
ncbi_18104472	575	848	690	376	496	365	9	9.7	11.5	6.04	8.43	6.21	10.0667	6.89333	-0.546312	0.00121784	0.0275488	LOC18104472	dihydrolipoyllysine-residue acetyltransferase component 5 of pyruvate dehydrogenase complex, chloroplastic	Metabolism;Metabolism;Metabolism;Metabolism;Metabolism;Metabolism	Global and overview maps;Global and overview maps;Global and overview maps;Carbohydrate metabolism;Carbohydrate metabolism;Carbohydrate metabolism	ko01100//Metabolic pathways;ko01110//Biosynthesis of secondary metabolites;ko01200//Carbon metabolism;ko00010//Glycolysis / Gluconeogenesis;ko00620//Pyruvate metabolism;ko00020//Citrate cycle (TCA cycle)	K00627;K00627;K00627;K00627;K00627;K00627	-	GO:0016747//transferase activity, transferring acyl groups other than amino-acyl groups	-
ncbi_18105267	27	79	57	120	71	196	0.37	0.79	0.84	1.69	1.06	2.93	0.666667	1.89333	1.50589	0.00121867	0.0275488	LOC18105267	boron transporter 1	-	-	-	-	GO:0031224//intrinsic component of membrane	-	GO:0006820//anion transport
ncbi_7474979	2002	2928	1827	2530	3516	2428	30.55	32.64	29.55	39.16	57.41	39.8	30.9133	45.4567	0.556263	0.00121931	0.0275488	LOC7474979	F-box/LRR-repeat protein 10, transcript variant X1	-	-	-	-	-	GO:0003824//catalytic activity	-
ncbi_7496087	370	625	401	539	586	508	7.12	8.78	8.22	10.64	12.25	10.63	8.04	11.1733	0.474792	0.00122226	0.0275799	LOC7496087	uncharacterized LOC7496087, transcript variant X1	-	-	-	-	-	-	-
ncbi_18096276	1	1	0	15	8	14	0.03	0.02	0	0.49	0.28	0.49	0.0166667	0.42	4.65535	0.00122263	0.0275799	LOC18096276	uncharacterized LOC18096276	-	-	-	-	-	-	-
ncbi_7466829	135	236	130	204	237	233	3.14	4.01	3.22	4.87	5.99	5.9	3.45667	5.58667	0.692606	0.00123055	0.0277301	LOC7466829	putative oxidoreductase TDA3	-	-	-	-	-	-	-
ncbi_7472760	225	299	181	138	104	113	4.01	3.88	3.42	2.52	2	2.17	3.77	2.23	-0.757521	0.00123125	0.0277301	LOC7472760	BTB/POZ domain-containing protein At5g41330	-	-	-	-	-	-	-
ncbi_7463062	1113	1953	968	1505	2045	1585	19.61	24.99	18.14	27.1	39.08	30.22	20.9133	32.1333	0.619648	0.00123671	0.02782	LOC7463062	transcription factor TCP13, transcript variant X1	-	-	-	-	GO:0009536//plastid	GO:0001071//nucleic acid binding transcription factor activity	GO:0001101//response to acid chemical;GO:0006952//defense response;GO:0009887//organ morphogenesis;GO:0010468//regulation of gene expression;GO:0032787//monocarboxylic acid metabolic process;GO:0034645//cellular macromolecule biosynthetic process;GO:0040034//regulation of development, heterochronic;GO:0048827//phyllome development;GO:0048869//cellular developmental process
ncbi_18100023	421	578	322	589	574	521	9.22	9.29	7.52	13.14	13.8	12.36	8.67667	13.1	0.594354	0.00123721	0.02782	LOC18100023	uncharacterized LOC18100023, transcript variant X1	-	-	-	-	-	-	-
ncbi_7471626	1286	1955	1258	1633	1635	1590	8.74	9.64	9.1	11.4	12.04	11.75	9.16	11.73	0.356784	0.00123856	0.0278282	LOC7471626	protein transport protein SEC16B homolog, transcript variant X1	-	-	-	-	-	-	-
ncbi_7458468	37	46	33	7	10	13	0.92	0.84	0.87	0.18	0.27	0.35	0.876667	0.266667	-1.71699	0.00123961	0.0278297	LOC7458468	U-box domain-containing protein 35	-	-	-	-	-	GO:0016772//transferase activity, transferring phosphorus-containing groups	GO:0006796//phosphate-containing compound metabolic process
ncbi_7480676	1528	2666	1817	2193	2392	2070	13.25	16.88	16.78	19.5	22.52	19.53	15.6367	20.5167	0.391863	0.00124729	0.02798	LOC7480676	ETO1-like protein 1, transcript variant X1	-	-	-	-	-	-	-
ncbi_7486573	173	213	230	99	114	77	4.9	4.38	6.92	2.87	3.5	2.35	5.4	2.90667	-0.893594	0.00125084	0.0280374	LOC7486573	28 kDa ribonucleoprotein, chloroplastic, transcript variant X1	-	-	-	-	-	-	-
ncbi_7467435	289	404	239	398	545	358	4.65	4.74	4.09	6.56	9.5	6.26	4.49333	7.44	0.727517	0.0012547	0.0281018	LOC7467435	sucrose transport protein SUC8	-	-	-	-	GO:0031224//intrinsic component of membrane	GO:0015154//disaccharide transmembrane transporter activity	GO:0015766//disaccharide transport;GO:0044763//single-organism cellular process
ncbi_7488481	4	8	22	0	0	0	0.08	0.12	0.48	0	0	0	0.226667	0.001	-7.82443	0.00125924	0.02816	LOC7488481	probable leucine-rich repeat receptor-like protein kinase At2g33170	-	-	-	-	-	-	GO:0006796//phosphate-containing compound metabolic process
ncbi_7481430	1884	4605	2514	3857	6150	3280	31.31	55.88	44.47	65.73	111	59.25	43.8867	78.66	0.841847	0.00125935	0.02816	LOC7481430	aldehyde dehydrogenase family 2 member B7, mitochondrial	Metabolism;Metabolism;Metabolism;Metabolism;Metabolism;Metabolism;Metabolism;Metabolism;Metabolism;Metabolism;Metabolism;Metabolism;Metabolism;Metabolism	Global and overview maps;Global and overview maps;Carbohydrate metabolism;Carbohydrate metabolism;Lipid metabolism;Amino acid metabolism;Amino acid metabolism;Lipid metabolism;Metabolism of other amino acids;Amino acid metabolism;Carbohydrate metabolism;Amino acid metabolism;Amino acid metabolism;Metabolism of terpenoids and polyketides	ko01100//Metabolic pathways;ko01110//Biosynthesis of secondary metabolites;ko00010//Glycolysis / Gluconeogenesis;ko00620//Pyruvate metabolism;ko00561//Glycerolipid metabolism;ko00380//Tryptophan metabolism;ko00330//Arginine and proline metabolism;ko00071//Fatty acid degradation;ko00410//beta-Alanine metabolism;ko00280//Valine, leucine and isoleucine degradation;ko00053//Ascorbate and aldarate met…	K00128;K00128;K00128;K00128;K00128;K00128;K00128;K00128;K00128;K00128;K00128;K00128;K00128;K00128	-	-	-
ncbi_7460208	9283	14011	10041	11776	11624	11073	91.34	101.19	105.27	119.23	125.17	119.34	99.2667	121.247	0.288564	0.00126087	0.02816	LOC7460208	zinc finger CCCH domain-containing protein 53, transcript variant X3	-	-	-	-	-	-	-
ncbi_7478891	365	899	539	153	335	267	14.15	25.44	22.24	6.08	14.1	11.25	20.61	10.4767	-0.976165	0.00126128	0.02816	LOC7478891	uncharacterized LOC7478891	-	-	-	-	-	-	-
ncbi_7468648	25	37	37	65	165	49	1.05	1.14	1.66	2.8	7.54	2.24	1.28333	4.19333	1.7082	0.00127227	0.0283831	LOC7468648	14 kDa proline-rich protein DC2.15	-	-	-	-	-	-	-
ncbi_18103061	137	255	201	337	246	267	3.27	4.42	5.09	8.22	6.37	6.9	4.26	7.16333	0.749778	0.00128153	0.0285671	LOC18103061	protein DEHYDRATION-INDUCED 19, transcript variant X1	-	-	-	-	-	-	-
ncbi_7459791	939	1506	1033	775	650	762	14.66	17.17	17.17	12.41	11.02	12.93	16.3333	12.12	-0.43043	0.00128501	0.0286222	LOC7459791	multicopper oxidase LPR2	-	-	-	-	-	GO:0016634//oxidoreductase activity, acting on the CH-CH group of donors, oxygen as acceptor	GO:0044710//single-organism metabolic process
ncbi_7497759	269	441	278	198	189	188	5.2	6.26	5.69	3.94	3.98	3.96	5.71667	3.96	-0.529674	0.0012863	0.0286283	LOC7497759	uncharacterized protein At4g37920, transcript variant X1	-	-	-	-	-	-	-
ncbi_7492773	270	524	403	174	252	142	3.32	4.71	5.28	2.2	3.37	1.9	4.43667	2.49	-0.83333	0.00129348	0.0287547	LOC7492773	DEAD-box ATP-dependent RNA helicase 31	-	-	-	-	-	GO:0016787//hydrolase activity	-
ncbi_18099424	203	464	192	352	597	394	1.76	2.94	1.78	3.13	5.63	3.71	2.16	4.15667	0.944396	0.00129401	0.0287547	LOC18099424	putative disease resistance protein RGA1	-	-	-	-	-	-	-
ncbi_18096402	217	334	161	319	323	322	1.01	1.14	0.8	1.52	1.63	1.63	0.983333	1.59333	0.696296	0.00129908	0.0288446	LOC18096402	endoribonuclease Dicer homolog 1, transcript variant X3	-	-	-	-	-	GO:0003676//nucleic acid binding;GO:0016891//endoribonuclease activity, producing 5'-phosphomonoesters;GO:0017111//nucleoside-triphosphatase activity;GO:0032550//purine ribonucleoside binding	GO:0010467//gene expression;GO:0016072//rRNA metabolic process;GO:0090501//RNA phosphodiester bond hydrolysis
ncbi_7463834	285	366	297	128	165	199	6.53	6.14	7.25	3.02	4.12	4.96	6.64	4.03333	-0.719211	0.00130175	0.0288812	LOC7463834	50S ribosomal protein L1, chloroplastic	Genetic Information Processing	Translation	ko03010//Ribosome	K02863	GO:0044391//ribosomal subunit	GO:0005198//structural molecule activity	GO:0010467//gene expression
[truncated: 25,096 more rows]

## Sheet: Table S2
Table S2 Summary of Populus × euramericana lncRNA data
[truncated: 5,691 more rows]

## Sheet: Table S3
Table S3 Summary of differentially expressed genes
[truncated: 607 more rows]

## Sheet: Table S4
Table S4 Summary of differentially expressed lncRNAs
[truncated: 50 more rows]

## Sheet: Table S5
Table S5 The significant GOs of DEGs
[truncated: 41 more rows]

## Sheet: Table S6
Table S6 The significant pathways of DEGs
[truncated: 89 more rows]

[truncated: 1 more sheets: Table S7]
